# Supplementary material for: In ovo Injection of a Galacto-Oligosaccharide Prebiotic in Broiler Chickens Submitted to Heat-Stress: Impact on Transcriptomic Profile and Plasma Immune Parameters
Source: Animals (Basel). 2019 Dec 2;9(12):1067. doi: 10.3390/ani9121067 (PMC6940861; doi:10.3390/ani9121067)
Supplement: Supplementary file 1 [file animals-09-01067-s001.zip]

Archive with 3 entries (2 files):
- animals-653864-ffsup/
- animals-653864-ffsup/Data Base Microarray values.csv
- animals-653864-ffsup/Supplementary Tables.docx
