# Supplementary material for: In ovo Injection of a Galacto-Oligosaccharide Prebiotic in Broiler Chickens Submitted to Heat-Stress: Impact on Transcriptomic Profile and Plasma Immune Parameters
Source: Animals (Basel). 2019 Dec 2;9(12):1067. doi: 10.3390/ani9121067 (PMC6940861; doi:10.3390/ani9121067)
Supplement: Supplementary file 1 [file animals-09-01067-s001.zip › animals-653864-ffsup/Data Base Microarray values.csv]

	Tissue:	Cecum	Cecum	Cecum	Cecum	Cecum	Cecum	Cecum	Cecum	Cecum	Cecum	Cecum	Cecum	Cecum	Cecum	Cecum	Cecum	Cecum	Cecum	Cecum	Cecum	Jejunum	Jejunum	Jejunum	Jejunum	Jejunum	Jejunum	Jejunum	Jejunum	Jejunum	Jejunum	Jejunum	Jejunum	Jejunum	Jejunum	Jejunum	Jejunum	Jejunum	Jejunum	Jejunum	Jejunum
	Environment:	Heat	Heat	Heat	Heat	Heat	Norm	Norm	Norm	Norm	Norm	Heat	Heat	Heat	Heat	Heat	Norm	Norm	Norm	Norm	Norm	Heat	Heat	Heat	Heat	Heat	Norm	Norm	Norm	Norm	Norm	Heat	Heat	Heat	Heat	Heat	Norm	Norm	Norm	Norm	Norm
	Diet:	PREB	PREB	PREB	PREB	PREB	PREB	PREB	PREB	PREB	PREB	CONTR	CONTR	CONTR	CONTR	CONTR	CONTR	CONTR	CONTR	CONTR	CONTR	PREB	PREB	PREB	PREB	PREB	PREB	PREB	PREB	PREB	PREB	CONTR	CONTR	CONTR	CONTR	CONTR	CONTR	CONTR	CONTR	CONTR	CONTR
Gene Symbol:	Subject:	C A3-1_(ChiGene-1_0-st).rma-gene-full.chp Signal	C A3-2_(ChiGene-1_0-st).rma-gene-full.chp Signal	C A4-1_(ChiGene-1_0-st).rma-gene-full.chp Signal	C A4-2_(ChiGene-1_0-st).rma-gene-full.chp Signal	C A5-2_(ChiGene-1_0-st).rma-gene-full.chp Signal	C D3-2_(ChiGene-1_0-st).rma-gene-full.chp Signal	C D4-1_(ChiGene-1_0-st).rma-gene-full.chp Signal	C D5-2_(ChiGene-1_0-st).rma-gene-full.chp Signal	C D6-1_(ChiGene-1_0-st).rma-gene-full.chp Signal	C D6-2_(ChiGene-1_0-st).rma-gene-full.chp Signal	C C3-2_(ChiGene-1_0-st).rma-gene-full.chp Signal	C C4-2_(ChiGene-1_0-st).rma-gene-full.chp Signal	C C6-1_(ChiGene-1_0-st).rma-gene-full.chp Signal	C F1-1_(ChiGene-1_0-st).rma-gene-full.chp Signal	CF1(ChiGene-1_0-st).rma-gene-full.chp Signal	C F3-1_(ChiGene-1_0-st).rma-gene-full.chp Signal	C F3-2_(ChiGene-1_0-st).rma-gene-full.chp Signal	C F5-2_(ChiGene-1_0-st).rma-gene-full.chp Signal	C F6-1_(ChiGene-1_0-st).rma-gene-full.chp Signal	C F6-2_(ChiGene-1_0-st).rma-gene-full.chp Signal	JEA3-1_(ChiGene-1_0-st).rma-gene-full.chp Signal	JEA3-2_(ChiGene-1_0-st).rma-gene-full.chp Signal	JEA4-1_(ChiGene-1_0-st).rma-gene-full.chp Signal	JEA4-2_(ChiGene-1_0-st).rma-gene-full.chp Signal	JEA5-2_(ChiGene-1_0-st).rma-gene-full.chp Signal	JED3-2_(ChiGene-1_0-st).rma-gene-full.chp Signal	JED4-1_(ChiGene-1_0-st).rma-gene-full.chp Signal	JED5-2_(ChiGene-1_0-st).rma-gene-full.chp Signal	JED6-1_(ChiGene-1_0-st).rma-gene-full.chp Signal	JED6-2_(ChiGene-1_0-st).rma-gene-full.chp Signal	JEC3-2_(ChiGene-1_0-st).rma-gene-full.chp Signal	JEC4-2_(ChiGene-1_0-st).rma-gene-full.chp Signal	JEC6-1_(ChiGene-1_0-st).rma-gene-full.chp Signal	JEF2_(ChiGene-1_0-st).rma-gene-full.chp Signal	JEF2-2_(ChiGene-1_0-st).rma-gene-full.chp Signal	JEF3-1_(ChiGene-1_0-st).rma-gene-full.chp Signal	JEF3-2_(ChiGene-1_0-st).rma-gene-full.chp Signal	JEF5-2_(ChiGene-1_0-st).rma-gene-full.chp Signal	JEF6-1_(ChiGene-1_0-st).rma-gene-full.chp Signal	JEF6-2_(ChiGene-1_0-st).rma-gene-full.chp Signal
C18ORF32		2076.589015	1964.572916	1562.88943	2033.853431	1795.288517	1722.155858	1652.002323	1675.063416	1858.59923	1807.775736	1964.572916	1964.572916	1520.152136	1686.714403	1710.260059	1991.997332	1438.151553	1606.828232	1652.002323	1541.372669	1296.134752	1478.583496	1428.217514	1629.258719	1251.983644	1351.176101	1722.155858	1341.842846	1016.926715	1314.228119	1278.290482	1418.352095	1323.369299	1629.258719	1305.150082	1105.129714	1314.228119	1562.88943	968.7630302	1530.725631
A1CF		87.42657643	44.01733818	60.12945595	90.50966799	45.56960626	139.1020624	117.7840193	115.3600592	109.8963759	205.0738887	87.42657643	63.55791971	93.05424111	160.8977119	103.9683067	69.5510312	109.1372661	71.50637684	171.254727	109.8963759	714.1087572	533.7424696	621.6677808	584.0710225	317.3651712	464.6498075	537.454942	572.0510147	401.7070581	699.4126115	541.1932368	537.454942	481.0356476	448.8221293	617.3736078	613.1090968	484.3815151	413.0005807	481.0356476	227.5437264
A2ML1		12.29500145	15.67072476	24.42014734	15.03236399	11.63178014	15.77972327	13.45434264	14.12324794	12.12573253	11.39240156	13.45434264	14.02569154	12.12573253	9.849155307	9.382679594	16.79546694	15.03236399	26.35491255	18.00093576	14.6213032	9.382679594	11.3137085	13.08643294	16.1112888	17.02992292	14.02569154	11.23555901	12.38051995	8	14.12324794	11.47164198	13.36140671	11.00433455	12.46663327	11.95879399	12.55334557	17.75311155	13.36140671	10.48314723	11.15794933
A2ML2		4.59479342	5.351710219	6.634556367	4.75682846	4.198866734	4.59479342	4.112455307	3.972369982	4.563054863	4.407620464	4.563054863	5.735820992	4.0278222	5.028053498	4.823231311	4.723970646	4.856779538	4.723970646	4.407620464	6.105036836	4.469148552	4.9588308	5.464161027	5.351710219	4.25748073	4.438277888	5.388934307	4.658934346	6.190259974	5.578974665	4.890561111	4.856779538	4.34693945	4.563054863	4.34693945	4.658934346	5.028053498	4.823231311	5.42641731	3.91768119
A2ML3		6.498019171	5.979396995	5.897076869	5.938094283	5.617779503	5.979396995	5.098242509	6.190259974	6.868523492	7.889861636	8.111675838	5.098242509	7.310651602	5.464161027	5.775716782	6.062866266	6.190259974	6.105036836	8.282119391	9.253505471	8.633825892	33.12847756	11.63178014	7.781239579	7.944739963	8.876555777	8.876555777	35.01739844	20.96629446	12.55334557	8.633825892	23.58830748	5.464161027	6.320330495	6.453134074	14.4200074	7.621103984	21.11212657	11.63178014	8.5741877
A2ML4		23.10286713	16.56423878	28.64080227	16.44982123	16.22335168	17.3877578	15.03236399	13.73704698	12.29500145	17.50869922	18.25221945	16	9.579829637	17.1483754	16.79546694	15.24220797	16.67945217	24.5900029	18.89588258	17.3877578	18.89588258	26.53822547	17.75311155	15.67072476	17.26765178	15.56247916	13.92880901	17.87659421	16.79546694	18.76535919	20.2521055	15.45498126	11.63178014	14.32040113	19.8353232	15.24220797	18.76535919	16.91228865	25.45716748	16.44982123
A4GALT		24.08394796	42.81368175	15.56247916	28.4429658	27.6651914	25.99207668	36.50443891	20.96629446	31.77895985	27.28431654	45.88656794	28.8400148	28.8400148	29.04061297	30.69645182	31.34144952	24.7610399	59.30163596	22.94328397	32.89964245	16.22335168	18.76535919	17.26765178	27.6651914	32.44670335	21.55573723	31.12495832	36.75834736	22.31589866	20.2521055	15.56247916	30.06472797	41.35529058	25.10669113	22.31589866	22.78480313	34.53530357	45.254834	29.24260641	36.75834736
A4GNT		8.282119391	10.77786861	16.79546694	11.63178014	9.713559075	9.646462622	8.282119391	7.361501205	7.835362381	8.876555777	13.547925	11.23555901	7.516181994	12.90626815	11.55143356	9.781122222	11.3137085	11.71268557	11.39240156	10.70342044	10.26740718	10.70342044	9.849155307	12.64066099	8.815240927	9.51365692	8.111675838	12.38051995	11.23555901	13.547925	12.72858374	14.82540899	10.85283462	7.889861636	8.339726087	8.51496146	10.70342044	11.71268557	13.92880901	10.41073484
AACS		252.4755724	312.9959111	243.8753275	261.3791042	265.0278205	288.0149721	312.9959111	390.7223575	407.3146797	427.5650147	257.7806208	302.3341213	317.3651712	227.5437264	222.8609442	298.1717981	433.5335999	357.0543786	401.7070581	497.9993331	286.0255073	144.007486	101.8286699	181.019336	232.3249038	225.9719671	367.0925435	238.8564458	205.0738887	286.0255073	364.5568501	198.0883192	227.5437264	380.0380341	367.0925435	352.1387054	357.0543786	302.3341213	286.0255073	232.3249038
AADACL2		61.39290364	57.68002961	55.3303828	41.93258892	38.8542363	79.3412928	39.39662123	93.70148454	85.62736351	61.39290364	22.16175149	40.78594007	86.22294892	50.91433496	59.30163596	47.83517596	68.5935016	45.56960626	56.10276616	54.94818793	259.5736268	274.3740064	182.278425	99.04415959	65.79928491	149.0858991	144.007486	168.8970126	225.9719671	162.016844	39.39662123	102.5369443	123.6398501	194.0117205	206.5002904	137.1870032	150.1228735	96.33579183	132.5139103	72.50456866
AADACL3		25.45716748	23.75237713	44.32350298	18.76535919	21.55573723	19.8353232	23.91758798	18.89588258	18.63573738	19.69831061	22.78480313	20.82146969	22.31589866	23.58830748	26.90868529	22.47111801	21.55573723	21.25897303	19.97328878	25.8125363	23.58830748	33.35890435	22.16175149	18.89588258	22.94328397	24.7610399	20.11221399	23.75237713	29.44600482	23.42537114	25.10669113	24.08394796	17.50869922	20.11221399	23.26356028	21.25897303	17.63048185	21.11212657	24.42014734	16.79546694
AADACL4		5.656854249	9.579829637	18.12614216	6.680703355	6.680703355	6.147500725	7.06162397	6.105036836	7.412704495	8	8.5741877	8.51496146	8.6938789	6.91629785	7.621103984	6.190259974	7.160200567	10.85283462	7.621103984	11.23555901	6.773962499	5.735820992	6.773962499	7.160200567	7.727490631	7.464263932	8.397733469	6.190259974	6.773962499	6.821079134	7.210003701	7.361501205	6.062866266	6.276672783	8.397733469	7.310651602	9.063071082	6.634556367	7.110741449	6.190259974
AADAT		53.44562684	42.51794605	33.35890435	44.32350298	48.84029469	65.34477605	60.54768939	68.5935016	72.00374302	103.2501452	67.6491546	39.12448889	51.62507259	46.85074227	44.32350298	63.55791971	67.18186775	95.67035191	49.8665331	46.20573426	33.8245773	32.2225776	52.34573175	31.12495832	50.21338227	39.94657756	45.88656794	45.88656794	44.63179732	43.11147446	46.52712055	51.62507259	47.83517596	55.3303828	48.50293013	40.50421101	56.10276616	71.01244621	32.2225776	69.07060714
AAED1		49.52207979	41.06962872	16.1112888	37.53071838	45.254834	52.34573175	62.24991663	51.98415337	70.52192742	84.44850629	40.22442798	33.35890435	61.39290364	60.12945595	53.44562684	44.32350298	60.12945595	58.08122594	65.79928491	51.26847217	89.88447205	77.7084726	81.57188015	103.9683067	63.55791971	73.00887782	80.44885597	129.7868134	63.55791971	97.68058937	79.3412928	106.8912537	65.34477605	91.13921252	72.00374302	130.6895521	82.71058116	79.3412928	129.7868134	56.49299176
AAGAB		173.6453539	182.278425	224.4110647	181.019336	126.2377862	177.2940119	147.0333894	216.7668	188.7064598	170.0717842	167.7303557	230.7201184	170.0717842	190.019017	176.0693527	171.254727	172.4458978	149.0858991	173.6453539	188.7064598	162.016844	159.7863103	188.7064598	173.6453539	109.8963759	137.1870032	151.1670607	171.254727	173.6453539	163.1437603	188.7064598	166.5717575	148.0560875	181.019336	167.7303557	173.6453539	149.0858991	131.5985698	120.2589119	139.1020624
AAK1		28.4429658	22.16175149	13.26911273	29.04061297	23.58830748	27.47409397	29.85705573	40.22442798	27.09585	22.627417	27.47409397	30.69645182	25.45716748	22.31589866	24.5900029	25.10669113	29.04061297	29.44600482	23.10286713	27.28431654	66.25695513	60.12945595	52.34573175	51.98415337	28.64080227	34.2967508	33.12847756	54.56863307	34.53530357	54.56863307	52.34573175	40.78594007	37.01402188	43.41133848	38.58585049	60.96883187	39.39662123	30.06472797	49.1800058	36.00187151
AAMDC		62.24991663	55.71523605	63.11889309	25.63423608	38.31931855	50.56264396	30.69645182	40.50421101	32	46.20573426	25.10669113	64.89340671	56.10276616	47.50475426	51.62507259	56.49299176	62.68289905	74.02804377	47.17661495	40.50421101	93.05424111	71.01244621	53.07645093	83.86517785	54.56863307	58.08122594	55.3303828	72.00374302	69.07060714	73.00887782	68.11969168	101.8286699	36.25228433	68.5935016	99.04415959	69.07060714	84.44850629	65.34477605	88.03467636	33.59093388
AAMP		113.7718632	120.2589119	219.7927517	100.4267645	103.2501452	77.7084726	97.68058937	106.1529019	81.00842201	89.88447205	95.00950852	121.9376637	85.0358921	89.26359465	86.22294892	106.8912537	89.26359465	99.04415959	89.26359465	94.35322991	103.9683067	118.6032719	92.41146851	85.0358921	90.50966799	75.58353033	89.26359465	87.42657643	77.7084726	82.71058116	93.05424111	78.79324245	97.68058937	102.5369443	88.03467636	84.44850629	81.57188015	81.00842201	83.28587875	80.44885597
AANAT		36.00187151	48.16789592	73.00887782	36.50443891	30.69645182	30.48441594	32.2225776	26.53822547	31.77895985	28.64080227	33.59093388	24.93326655	33.35890435	30.2738447	33.12847756	38.58585049	35.75318842	40.22442798	46.85074227	39.39662123	36.00187151	38.05462768	31.12495832	32.67238802	32.89964245	34.05984584	32.44670335	36.75834736	44.01733818	38.05462768	35.75318842	31.34144952	31.34144952	32.2225776	38.31931855	36.00187151	30.06472797	29.24260641	54.94818793	27.6651914
AAR2		116.1624519	104.6914635	116.9704256	119.4282229	102.5369443	102.5369443	117.7840193	113.7718632	95.00950852	103.2501452	113.7718632	116.1624519	121.0953788	103.9683067	101.1252879	106.8912537	81.00842201	79.3412928	104.6914635	94.35322991	123.6398501	73.00887782	116.1624519	102.5369443	87.42657643	101.8286699	114.5632091	108.3834	112.9859835	96.33579183	108.3834	117.7840193	106.8912537	100.4267645	109.1372661	111.4304721	101.8286699	107.6347412	104.6914635	114.5632091
AARS		210.8393004	256	210.8393004	225.9719671	209.382927	202.2505758	209.382927	207.9366135	160.8977119	170.0717842	243.8753275	238.8564458	153.2772742	194.0117205	192.6715837	222.8609442	179.7689441	166.5717575	221.3215312	199.4661324	198.0883192	216.7668	219.7927517	154.3434019	135.2983092	200.8535291	183.5462717	146.0177556	174.8531529	170.0717842	206.5002904	151.1670607	205.0738887	165.4211623	178.5271893	158.6825856	159.7863103	188.7064598	112.9859835	179.7689441
AARS2		56.88593159	65.79928491	75.58353033	64.89340671	50.91433496	43.41133848	50.56264396	56.88593159	53.07645093	58.08122594	61.81992505	55.71523605	69.5510312	47.83517596	63.55791971	59.30163596	60.54768939	51.26847217	53.44562684	58.48521281	55.3303828	69.07060714	57.68002961	68.11969168	64	55.71523605	53.81737058	58.08122594	50.56264396	58.08122594	64	62.68289905	57.28160454	57.28160454	57.28160454	60.54768939	55.3303828	53.07645093	55.3303828	49.52207979
AARSD1		132.5139103	160.8977119	154.3434019	148.0560875	140.0695938	137.1870032	121.9376637	128.8903104	154.3434019	128.8903104	137.1870032	146.0177556	150.1228735	138.1412143	128	136.2393834	170.0717842	170.0717842	116.9704256	173.6453539	206.5002904	216.7668	191.3407038	215.2694823	227.5437264	192.6715837	238.8564458	209.382927	210.8393004	221.3215312	238.8564458	221.3215312	156.4979555	187.4029691	235.5680386	224.4110647	206.5002904	200.8535291	188.7064598	137.1870032
AASDH		38.05462768	31.34144952	16.91228865	50.91433496	43.71328822	43.41133848	41.64293937	43.41133848	49.1800058	48.84029469	39.94657756	44.32350298	78.24897777	45.254834	36.00187151	38.31931855	52.70982511	44.32350298	48.16789592	45.254834	51.98415337	49.8665331	37.79176517	80.44885597	75.58353033	35.50622311	34.53530357	56.88593159	39.6706464	52.34573175	65.34477605	80.44885597	62.24991663	50.91433496	81.00842201	50.91433496	59.30163596	38.05462768	52.34573175	49.52207979
AASDHPPT		29.24260641	29.44600482	23.75237713	23.75237713	33.35890435	37.01402188	32.89964245	32.67238802	32	30.06472797	23.91758798	26.90868529	39.6706464	25.63423608	25.63423608	27.85761803	29.44600482	35.01739844	31.77895985	26.17286587	30.69645182	37.27147477	31.12495832	36.25228433	27.6651914	23.42537114	31.55944654	34.7755156	31.77895985	27.85761803	20.11221399	25.8125363	29.04061297	37.79176517	30.48441594	36.75834736	31.12495832	29.65081798	36.75834736	28.4429658
AASS		44.01733818	69.07060714	25.63423608	40.22442798	55.3303828	19.42711815	35.01739844	34.2967508	32.44670335	31.77895985	37.01402188	38.05462768	34.2967508	49.8665331	49.52207979	30.2738447	30.2738447	37.01402188	21.55573723	27.47409397	13.547925	16.22335168	12.38051995	17.26765178	25.8125363	12.04197398	14.02569154	13.45434264	15.56247916	10.92832205	14.02569154	26.17286587	20.82146969	23.75237713	13.8325957	11.15794933	20.11221399	26.17286587	18.00093576	18.25221945
AATF		53.07645093	52.70982511	64.4451552	58.08122594	74.02804377	42.81368175	50.56264396	50.56264396	38.8542363	40.50421101	46.85074227	58.48521281	53.07645093	56.49299176	52.70982511	55.71523605	52.34573175	41.93258892	39.94657756	60.96883187	41.06962872	47.50475426	48.16789592	45.254834	56.49299176	39.12448889	40.78594007	30.90996253	30.90996253	37.53071838	36.25228433	41.64293937	60.54768939	39.6706464	51.62507259	32	46.85074227	45.88656794	31.77895985	49.8665331
ABAT		196.7200232	150.1228735	112.9859835	206.5002904	158.6825856	200.8535291	188.7064598	232.3249038	195.3611787	380.0380341	153.2772742	159.7863103	187.4029691	210.8393004	157.5864849	171.254727	202.2505758	126.2377862	288.0149721	149.0858991	393.4400464	198.0883192	401.7070581	248.9996665	104.6914635	219.7927517	263.1971396	210.8393004	243.8753275	302.3341213	282.0877097	177.2940119	136.2393834	207.9366135	163.1437603	326.2875206	192.6715837	181.019336	278.2041248	163.1437603
ABCA1		194.0117205	209.382927	110.6607656	257.7806208	284.0497848	183.5462717	317.3651712	203.6573398	205.0738887	160.8977119	385.3431673	190.019017	248.9996665	203.6573398	229.1264182	227.5437264	195.3611787	243.8753275	173.6453539	184.822937	114.5632091	123.6398501	181.019336	149.0858991	127.1158394	132.5139103	125.3657981	143.0127537	136.2393834	121.9376637	128.8903104	149.0858991	148.0560875	183.5462717	122.7858073	173.6453539	140.0695938	136.2393834	128.8903104	210.8393004
ABCA12		9.063071082	8.282119391	11.55143356	9.253505471	7.889861636	7.944739963	6.588728138	7.310651602	8.75434961	7.727490631	9.18958684	6.105036836	8.224910613	10.33882265	8.938297105	9.986644391	9.317868692	10.26740718	10.056107	9.781122222	7.361501205	10.85283462	9.18958684	8.938297105	8.111675838	8.51496146	8.111675838	9.447941291	9.063071082	11.39240156	7.621103984	8.51496146	6.773962499	7.621103984	8.51496146	8	8.456144324	9.063071082	11.08087574	8.224910613
ABCA13		8.111675838	8.5741877	13.17745628	9.713559075	8.282119391	8.111675838	6.727171322	7.568461174	7.160200567	8.75434961	8.51496146	9.317868692	7.464263932	8.456144324	7.835362381	7.160200567	10.48314723	7.835362381	8.397733469	9.447941291	6.964404506	9.063071082	14.82540899	7.210003701	8.51496146	7.727490631	7.310651602	9.18958684	8.397733469	9.000467878	7.781239579	7.516181994	6.588728138	7.944739963	7.110741449	7.835362381	7.516181994	6.964404506	11.95879399	7.889861636
ABCA2		104.6914635	86.22294892	76.6386371	95.67035191	86.82267696	116.1624519	112.2055323	77.7084726	69.5510312	112.9859835	91.13921252	74.02804377	88.03467636	107.6347412	94.35322991	86.82267696	75.58353033	95.67035191	101.1252879	74.02804377	84.44850629	82.13925744	78.24897777	65.34477605	74.54294953	64	55.3303828	55.71523605	50.91433496	64	68.5935016	61.81992505	51.26847217	93.05424111	64.4451552	74.02804377	49.1800058	65.34477605	54.94818793	79.3412928
ABCA3		342.509454	477.7128917	396.1766383	362.038672	224.4110647	418.765854	352.1387054	374.8059382	342.509454	477.7128917	372.2169644	427.5650147	286.0255073	413.0005807	421.6786008	369.6458741	359.5378882	304.4370214	497.9993331	396.1766383	304.4370214	330.8423246	288.0149721	230.7201184	192.6715837	304.4370214	192.6715837	243.8753275	266.8712348	288.0149721	326.2875206	207.9366135	263.1971396	344.8917957	242.1907576	263.1971396	221.3215312	237.2065438	222.8609442	261.3791042
ABCA4		8.51496146	8.456144324	8.633825892	8	6.498019171	5.815890069	7.361501205	5.897076869	7.516181994	8.282119391	6.408559021	7.160200567	6.36429187	7.412704495	7.727490631	8.282119391	7.464263932	6.453134074	7.06162397	7.210003701	7.516181994	11.08087574	7.889861636	7.260153243	7.210003701	9.063071082	5.938094283	6.773962499	6.868523492	8.282119391	6.868523492	7.361501205	5.979396995	6.773962499	8.0556444	6.91629785	6.190259974	7.110741449	8.5741877	6.320330495
ABCA5		64.4451552	63.55791971	76.6386371	63.11889309	51.26847217	65.79928491	64.89340671	66.25695513	64	74.54294953	59.30163596	72.50456866	68.5935016	73.51669472	65.79928491	58.08122594	69.5510312	83.86517785	79.3412928	60.54768939	93.05424111	86.82267696	98.3600116	84.44850629	79.89315513	64.89340671	66.71780869	70.52192742	61.39290364	88.03467636	95.67035191	85.62736351	53.81737058	91.13921252	103.9683067	69.07060714	82.71058116	77.7084726	69.5510312	58.48521281
ABCA8		28.4429658	48.16789592	49.8665331	43.71328822	51.98415337	30.69645182	36.00187151	43.71328822	41.93258892	27.09585	35.26096371	31.77895985	44.32350298	29.24260641	29.85705573	34.05984584	34.53530357	37.79176517	23.10286713	33.8245773	20.67764529	11.95879399	18.76535919	17.75311155	28.24649588	17.50869922	17.3877578	13.73704698	18.89588258	14.2214829	18.50701094	26.17286587	26.90868529	27.09585	29.85705573	15.77972327	24.7610399	17.1483754	16	15.88947993
ABCA9		70.03479688	143.0127537	57.28160454	58.89200964	86.22294892	91.77313587	105.4196502	92.41146851	81.00842201	79.3412928	115.3600592	67.18186775	86.22294892	59.30163596	82.71058116	73.51669472	79.3412928	94.35322991	80.44885597	86.82267696	44.63179732	43.11147446	68.11969168	35.50622311	70.03479688	87.42657643	49.8665331	70.03479688	73.00887782	58.08122594	47.17661495	65.79928491	108.3834	68.5935016	64.89340671	49.8665331	61.39290364	86.82267696	49.1800058	99.7330662
ABCB10		238.8564458	157.5864849	144.007486	168.8970126	192.6715837	203.6573398	191.3407038	235.5680386	238.8564458	209.382927	164.2785149	196.7200232	233.9408513	207.9366135	166.5717575	195.3611787	173.6453539	156.4979555	237.2065438	240.5178238	330.8423246	424.6116075	288.0149721	347.2907078	130.6895521	202.2505758	265.0278205	302.3341213	266.8712348	300.245747	292.0355113	276.2824285	210.8393004	300.245747	232.3249038	380.0380341	259.5736268	202.2505758	300.245747	198.0883192
ABCB11		6.773962499	8.876555777	12.29500145	8.168097006	9.126109727	6.062866266	7.516181994	6.91629785	6.680703355	9.849155307	6.91629785	7.464263932	10.55606329	7.944739963	7.464263932	7.361501205	7.781239579	8.339726087	9.849155307	7.516181994	8	8.339726087	17.63048185	8.111675838	7.674112955	8.168097006	6.543216468	6.543216468	9.18958684	8.938297105	8.397733469	5.351710219	4.993322196	7.012845771	13.73704698	6.868523492	8	6.588728138	10.48314723	7.361501205
ABCB1LA		7.516181994	6.634556367	10.55606329	6.062866266	7.160200567	7.835362381	7.260153243	5.464161027	7.012845771	8.938297105	7.160200567	7.210003701	7.889861636	6.91629785	6.727171322	11.87618857	13.08643294	6.821079134	8.224910613	6.588728138	11.95879399	11.47164198	13.73704698	19.42711815	9.9176616	11.08087574	12.12573253	8.339726087	11.55143356	13.45434264	13.547925	8.815240927	7.727490631	7.412704495	12.04197398	30.69645182	11.55143356	9.317868692	16.1112888	8.51496146
ABCB1LB		101.1252879	99.7330662	35.50622311	127.1158394	141.0438548	103.9683067	188.7064598	158.6825856	166.5717575	142.0248924	182.278425	113.7718632	131.5985698	99.7330662	92.41146851	132.5139103	119.4282229	107.6347412	106.1529019	131.5985698	1663.492908	1251.983644	1082.386474	1160.073099	749.6118763	1192.687193	1408.554822	1136.199139	1067.484939	1652.002323	897.6442586	1168.142045	781.444715	754.8258393	903.8878682	1675.063416	1278.290482	962.0712952	1520.152136	885.2861249
ABCB7		106.1529019	104.6914635	72.50456866	107.6347412	116.1624519	109.1372661	114.5632091	143.0127537	128.8903104	130.6895521	111.4304721	123.6398501	140.0695938	123.6398501	110.6607656	92.41146851	128	117.7840193	113.7718632	138.1412143	167.7303557	172.4458978	155.4169452	171.254727	118.6032719	129.7868134	149.0858991	156.4979555	155.4169452	156.4979555	151.1670607	147.0333894	178.5271893	144.007486	139.1020624	156.4979555	133.4356174	136.2393834	140.0695938	144.007486
ABCB9		71.50637684	86.22294892	74.54294953	86.82267696	67.18186775	122.7858073	86.22294892	86.22294892	102.5369443	116.9704256	84.44850629	97.68058937	99.7330662	106.1529019	83.86517785	89.88447205	142.0248924	86.22294892	109.1372661	93.05424111	143.0127537	156.4979555	118.6032719	158.6825856	101.1252879	118.6032719	132.5139103	162.016844	91.13921252	159.7863103	157.5864849	143.0127537	124.4998333	142.0248924	153.2772742	184.822937	131.5985698	95.67035191	127.1158394	88.03467636
ABCC1		357.0543786	357.0543786	177.2940119	385.3431673	369.6458741	364.5568501	471.1360771	442.6430624	393.4400464	388.023441	372.2169644	377.4129196	410.1477773	374.8059382	398.9322648	388.023441	380.0380341	344.8917957	398.9322648	354.5880238	96.33579183	79.89315513	102.5369443	138.1412143	148.0560875	140.0695938	157.5864849	119.4282229	123.6398501	116.1624519	112.2055323	155.4169452	190.019017	233.9408513	116.9704256	156.4979555	134.3637355	152.2185107	110.6607656	347.2907078
ABCC10		37.53071838	39.94657756	29.04061297	39.12448889	36.75834736	35.75318842	34.7755156	37.01402188	38.05462768	49.1800058	35.01739844	33.35890435	43.71328822	38.8542363	44.32350298	46.52712055	43.11147446	44.01733818	45.88656794	45.254834	94.35322991	91.77313587	94.35322991	158.6825856	111.4304721	97.00586026	122.7858073	164.2785149	89.26359465	174.8531529	150.1228735	112.2055323	97.00586026	84.44850629	139.1020624	155.4169452	140.0695938	121.9376637	93.05424111	42.81368175
ABCC13		53.81737058	46.20573426	23.58830748	50.91433496	59.71411146	73.00887782	66.71780869	65.34477605	67.6491546	89.26359465	45.88656794	56.10276616	88.03467636	57.28160454	46.52712055	48.84029469	85.62736351	66.25695513	54.19169999	64.4451552	62.24991663	51.98415337	51.62507259	85.62736351	43.71328822	39.6706464	81.00842201	78.79324245	40.22442798	73.51669472	65.79928491	82.13925744	40.50421101	77.17170097	58.08122594	63.55791971	77.17170097	54.19169999	63.11889309	46.52712055
ABCC2		19.69831061	31.77895985	32.2225776	17.63048185	16.1112888	21.70566924	13.08643294	23.10286713	20.82146969	15.67072476	21.25897303	17.63048185	26.35491255	13.08643294	16.33619401	17.3877578	18.76535919	20.96629446	27.09585	22.31589866	576.0299442	548.7480128	410.1477773	317.3651712	177.2940119	319.5726205	292.0355113	224.4110647	308.6868039	326.2875206	354.5880238	254.2316788	315.1729698	222.8609442	254.2316788	321.7954239	335.4607114	183.5462717	280.1391875	116.9704256
ABCC3		321.7954239	455.0874528	284.0497848	424.6116075	296.1121751	430.5389646	344.8917957	439.5855035	497.9993331	537.454942	317.3651712	484.3815151	487.750655	312.9959111	388.023441	354.5880238	474.4130877	349.7063057	588.1335578	455.0874528	47.17661495	35.50622311	55.3303828	54.19169999	97.68058937	60.96883187	67.18186775	71.01244621	50.21338227	58.48521281	49.8665331	75.06143675	126.2377862	278.2041248	62.68289905	62.24991663	63.11889309	82.13925744	31.34144952	107.6347412
ABCC4		88.64700596	90.50966799	77.17170097	112.9859835	131.5985698	97.68058937	135.2983092	121.0953788	131.5985698	91.13921252	121.9376637	138.1412143	116.9704256	87.42657643	103.2501452	121.9376637	127.1158394	121.0953788	98.3600116	125.3657981	139.1020624	90.50966799	121.9376637	140.0695938	112.2055323	129.7868134	120.2589119	178.5271893	103.9683067	155.4169452	97.00586026	125.3657981	112.9859835	103.2501452	101.1252879	158.6825856	142.0248924	106.8912537	148.0560875	149.0858991
ABCC5		137.1870032	119.4282229	70.03479688	148.0560875	183.5462717	259.5736268	259.5736268	200.8535291	272.4787667	222.8609442	135.2983092	198.0883192	324.0336881	157.5864849	198.0883192	205.0738887	377.4129196	298.1717981	284.0497848	257.7806208	131.5985698	192.6715837	159.7863103	259.5736268	263.1971396	148.0560875	266.8712348	191.3407038	103.9683067	265.0278205	190.019017	232.3249038	191.3407038	245.5716145	233.9408513	224.4110647	221.3215312	153.2772742	183.5462717	166.5717575
ABCC6		46.52712055	34.05984584	28.64080227	38.05462768	58.48521281	45.56960626	63.11889309	46.20573426	56.49299176	61.81992505	33.59093388	54.94818793	78.79324245	54.19169999	50.56264396	49.8665331	63.55791971	54.19169999	53.44562684	59.71411146	129.7868134	90.50966799	116.1624519	149.0858991	103.2501452	70.52192742	119.4282229	119.4282229	70.52192742	139.1020624	109.1372661	123.6398501	93.70148454	90.50966799	123.6398501	149.0858991	112.2055323	92.41146851	83.86517785	41.06962872
ABCC8		18.37917368	20.11221399	19.56224444	12.38051995	13.547925	14.4200074	13.08643294	14.02569154	17.02992292	13.73704698	15.03236399	20.53481436	17.3877578	12.64066099	16.22335168	16	15.88947993	15.24220797	16.91228865	16	16.67945217	24.25146506	21.55573723	17.87659421	17.87659421	16.91228865	19.56224444	14.02569154	18.12614216	16.33619401	17.26765178	21.25897303	15.77972327	14.12324794	19.97328878	17.3877578	20.53481436	24.7610399	14.82540899	14.4200074
ABCC9		39.94657756	55.3303828	30.06472797	49.8665331	59.30163596	39.39662123	83.86517785	62.24991663	33.12847756	51.98415337	78.24897777	46.85074227	46.52712055	43.71328822	54.19169999	45.56960626	27.47409397	29.65081798	27.47409397	35.50622311	28.05138308	9.713559075	34.7755156	23.91758798	60.96883187	45.88656794	42.22425314	19.69831061	23.91758798	30.90996253	13.36140671	50.21338227	51.26847217	47.17661495	49.52207979	28.05138308	42.22425314	58.48521281	21.25897303	64.4451552
ABCD2		61.39290364	79.3412928	53.07645093	77.7084726	74.54294953	60.12945595	82.71058116	75.06143675	81.57188015	46.52712055	98.3600116	69.5510312	79.89315513	58.89200964	78.79324245	97.68058937	56.10276616	88.03467636	54.19169999	74.54294953	306.5545484	232.3249038	178.5271893	235.5680386	200.8535291	300.245747	194.0117205	176.0693527	237.2065438	242.1907576	216.7668	152.2185107	181.019336	187.4029691	229.1264182	362.038672	261.3791042	179.7689441	238.8564458	116.9704256
ABCD3		252.4755724	337.7940252	179.7689441	272.4787667	202.2505758	382.6814077	290.0182746	410.1477773	519.1472537	487.750655	237.2065438	326.2875206	508.4633577	300.245747	324.0336881	274.3740064	442.6430624	276.2824285	398.9322648	390.7223575	600.491494	349.7063057	461.4402369	464.6498075	182.278425	410.1477773	455.0874528	526.3942792	455.0874528	604.6682427	385.3431673	344.8917957	474.4130877	487.750655	362.038672	560.278375	390.7223575	347.2907078	572.0510147	224.4110647
ABCD4		74.02804377	99.7330662	73.00887782	56.10276616	70.03479688	102.5369443	75.06143675	76.10925536	88.03467636	119.4282229	80.44885597	121.0953788	110.6607656	60.54768939	62.68289905	64.4451552	76.6386371	71.50637684	89.88447205	65.79928491	159.7863103	91.77313587	106.1529019	103.2501452	87.42657643	99.04415959	81.57188015	102.5369443	63.55791971	106.8912537	192.6715837	115.3600592	58.48521281	128	143.0127537	105.4196502	75.06143675	86.22294892	101.8286699	45.56960626
ABCE1		302.3341213	276.2824285	163.1437603	292.0355113	324.0336881	265.0278205	330.8423246	292.0355113	352.1387054	326.2875206	242.1907576	312.9959111	377.4129196	230.7201184	240.5178238	290.0182746	280.1391875	254.2316788	250.7315962	385.3431673	312.9959111	198.0883192	306.5545484	310.8338904	137.1870032	215.2694823	304.4370214	276.2824285	224.4110647	310.8338904	192.6715837	206.5002904	276.2824285	326.2875206	191.3407038	304.4370214	232.3249038	222.8609442	266.8712348	284.0497848
ABCF2		132.5139103	143.0127537	156.4979555	162.016844	158.6825856	128.8903104	140.0695938	160.8977119	134.3637355	121.9376637	149.0858991	156.4979555	106.1529019	128.8903104	141.0438548	157.5864849	120.2589119	97.68058937	131.5985698	152.2185107	117.7840193	108.3834	121.0953788	95.00950852	83.86517785	116.9704256	116.1624519	99.04415959	103.2501452	103.9683067	110.6607656	103.2501452	129.7868134	101.8286699	98.3600116	93.05424111	89.26359465	97.68058937	84.44850629	152.2185107
ABCF3		134.3637355	162.016844	298.1717981	144.007486	121.9376637	103.9683067	103.9683067	111.4304721	85.62736351	90.50966799	136.2393834	150.1228735	100.4267645	133.4356174	120.2589119	136.2393834	117.7840193	114.5632091	112.2055323	110.6607656	162.016844	216.7668	182.278425	181.019336	157.5864849	115.3600592	109.1372661	103.2501452	101.8286699	132.5139103	183.5462717	148.0560875	110.6607656	112.2055323	165.4211623	104.6914635	129.7868134	120.2589119	121.0953788	95.00950852
ABCG1		42.51794605	25.63423608	22.16175149	41.06962872	32	35.26096371	46.52712055	39.39662123	35.01739844	29.24260641	35.75318842	29.85705573	34.2967508	36.50443891	29.85705573	41.64293937	36.00187151	41.93258892	26.35491255	33.12847756	24.08394796	35.01739844	39.39662123	58.08122594	29.44600482	40.78594007	30.06472797	45.56960626	40.22442798	35.01739844	36.00187151	45.88656794	48.84029469	37.27147477	25.10669113	35.50622311	38.05462768	27.6651914	33.8245773	89.88447205
ABCG2		111.4304721	145.0091373	51.26847217	128.8903104	106.8912537	191.3407038	198.0883192	212.3058037	243.8753275	340.1435684	183.5462717	142.0248924	115.3600592	154.3434019	139.1020624	112.2055323	127.1158394	117.7840193	216.7668	143.0127537	630.3459396	280.1391875	564.1754193	344.8917957	186.1084822	382.6814077	352.1387054	464.6498075	333.143515	501.4631924	427.5650147	321.7954239	312.9959111	335.4607114	288.0149721	448.8221293	418.765854	272.4787667	352.1387054	461.4402369
ABCG4		39.6706464	32.89964245	80.44885597	43.41133848	33.8245773	41.35529058	60.12945595	40.22442798	42.22425314	32	54.94818793	40.50421101	37.53071838	35.75318842	36.25228433	44.94223602	41.06962872	46.85074227	40.50421101	44.01733818	28.05138308	36.00187151	35.75318842	24.25146506	30.06472797	28.05138308	26.90868529	25.63423608	23.58830748	31.77895985	32.89964245	23.42537114	23.26356028	39.6706464	26.17286587	28.8400148	18.00093576	25.45716748	35.01739844	56.49299176
ABCG5		15.13692235	14.72300241	25.63423608	12.99603834	9.9176616	13.17745628	8.75434961	17.1483754	18.76535919	14.4200074	9.18958684	11.63178014	12.99603834	11.71268557	12.55334557	14.6213032	16.1112888	11.71268557	10.55606329	14.2214829	935.763405	572.0510147	843.3572017	617.3736078	284.0497848	501.4631924	544.9575334	648.0673761	560.278375	897.6442586	600.491494	481.0356476	433.5335999	427.5650147	497.9993331	855.1300295	508.4633577	413.0005807	694.5814157	173.6453539
ABCG8		4.055837919	4.563054863	5.856342784	4.691339797	4.169863043	5.388934307	4.25748073	4.789914818	7.210003701	6.276672783	5.464161027	6.062866266	5.540437872	5.42641731	5.169411323	5.938094283	4.823231311	4.469148552	5.938094283	5.502167273	344.8917957	164.2785149	312.9959111	243.8753275	83.86517785	183.5462717	177.2940119	224.4110647	229.1264182	300.245747	205.0738887	143.0127537	162.016844	140.0695938	178.5271893	330.8423246	195.3611787	140.0695938	317.3651712	42.51794605
ABHD10		21.40684088	24.42014734	26.53822547	26.17286587	26.90868529	30.06472797	28.24649588	40.78594007	32.67238802	33.12847756	24.93326655	28.8400148	33.8245773	29.65081798	30.06472797	29.24260641	33.12847756	31.34144952	29.04061297	32.89964245	35.50622311	26.90868529	26.90868529	32.89964245	27.09585	27.47409397	34.7755156	28.8400148	31.34144952	33.12847756	27.47409397	31.77895985	24.08394796	29.65081798	28.64080227	30.90996253	36.25228433	32.89964245	25.99207668	30.2738447
ABHD11		60.54768939	46.85074227	76.6386371	36.75834736	40.22442798	52.34573175	51.62507259	51.98415337	50.56264396	71.01244621	51.98415337	54.56863307	41.64293937	49.52207979	48.50293013	49.52207979	48.16789592	61.39290364	49.1800058	44.63179732	62.68289905	58.89200964	77.17170097	37.27147477	54.94818793	59.30163596	60.96883187	44.94223602	63.11889309	53.44562684	51.26847217	47.17661495	36.25228433	49.52207979	53.44562684	50.21338227	44.32350298	67.6491546	63.11889309	39.12448889
ABHD12		143.0127537	158.6825856	101.1252879	168.8970126	174.8531529	174.8531529	176.0693527	192.6715837	195.3611787	248.9996665	200.8535291	194.0117205	199.4661324	200.8535291	187.4029691	164.2785149	162.016844	154.3434019	198.0883192	149.0858991	152.2185107	96.33579183	138.1412143	85.62736351	110.6607656	122.7858073	110.6607656	82.71058116	129.7868134	124.4998333	103.9683067	101.1252879	147.0333894	164.2785149	128	102.5369443	89.88447205	128.8903104	101.8286699	142.0248924
ABHD12B		198.0883192	176.0693527	212.3058037	166.5717575	148.0560875	225.9719671	230.7201184	178.5271893	151.1670607	176.0693527	192.6715837	166.5717575	118.6032719	165.4211623	171.254727	136.2393834	114.5632091	120.2589119	152.2185107	133.4356174	101.1252879	91.13921252	103.9683067	66.25695513	83.28587875	78.24897777	82.71058116	72.00374302	92.41146851	73.00887782	112.9859835	83.86517785	82.71058116	85.62736351	83.86517785	78.24897777	80.44885597	89.88447205	81.00842201	105.4196502
ABHD13		76.6386371	57.28160454	75.06143675	86.22294892	77.7084726	99.04415959	96.33579183	98.3600116	73.00887782	89.26359465	81.00842201	88.64700596	88.03467636	95.67035191	71.50637684	74.54294953	68.11969168	60.54768939	97.68058937	74.54294953	103.9683067	70.03479688	103.9683067	84.44850629	56.88593159	73.00887782	90.50966799	88.64700596	77.17170097	78.79324245	77.7084726	97.00586026	95.67035191	84.44850629	82.13925744	85.0358921	64.4451552	78.79324245	86.22294892	97.68058937
ABHD17A		84.44850629	73.51669472	134.3637355	81.00842201	85.0358921	80.44885597	78.24897777	73.00887782	73.51669472	66.25695513	78.79324245	74.02804377	62.24991663	81.00842201	96.33579183	93.70148454	71.50637684	75.06143675	73.00887782	73.00887782	60.96883187	85.62736351	62.68289905	52.70982511	63.55791971	61.39290364	58.89200964	59.30163596	71.01244621	63.55791971	73.51669472	75.06143675	67.6491546	56.49299176	76.6386371	66.71780869	53.81737058	63.55791971	71.50637684	67.6491546
ABHD17B		36.00187151	31.34144952	35.26096371	39.12448889	40.50421101	48.16789592	56.49299176	48.16789592	49.1800058	57.28160454	49.52207979	43.11147446	43.71328822	35.75318842	40.22442798	43.71328822	45.88656794	58.08122594	45.88656794	51.62507259	100.4267645	123.6398501	88.03467636	91.13921252	60.12945595	81.00842201	78.79324245	112.2055323	64.4451552	73.00887782	69.07060714	82.71058116	47.83517596	81.57188015	65.34477605	107.6347412	65.79928491	74.02804377	103.2501452	62.24991663
ABHD17C		385.3431673	257.7806208	272.4787667	377.4129196	302.3341213	564.1754193	484.3815151	568.0995697	508.4633577	661.6846493	398.9322648	455.0874528	396.1766383	491.1432291	436.5490646	300.245747	359.5378882	261.3791042	552.5648571	415.8732269	621.6677808	347.2907078	471.1360771	393.4400464	163.1437603	380.0380341	349.7063057	413.0005807	352.1387054	413.0005807	372.2169644	274.3740064	522.7582084	512	344.8917957	484.3815151	304.4370214	315.1729698	347.2907078	288.0149721
ABHD2		149.0858991	145.0091373	101.8286699	124.4998333	134.3637355	191.3407038	171.254727	190.019017	248.9996665	182.278425	124.4998333	146.0177556	199.4661324	121.9376637	150.1228735	132.5139103	181.019336	172.4458978	203.6573398	192.6715837	519.1472537	398.9322648	404.5011517	324.0336881	240.5178238	424.6116075	390.7223575	413.0005807	436.5490646	317.3651712	326.2875206	259.5736268	481.0356476	324.0336881	315.1729698	497.9993331	342.509454	256	347.2907078	247.2797002
ABHD3		37.53071838	68.5935016	41.06962872	48.16789592	38.31931855	88.03467636	62.68289905	86.82267696	96.33579183	93.70148454	70.03479688	88.64700596	126.2377862	26.72281342	44.94223602	40.78594007	44.63179732	19.42711815	122.7858073	71.50637684	230.7201184	232.3249038	131.5985698	89.88447205	20.96629446	84.44850629	93.70148454	69.5510312	51.26847217	37.53071838	151.1670607	56.49299176	390.7223575	124.4998333	53.44562684	61.39290364	43.11147446	25.45716748	71.01244621	36.25228433
ABHD5		112.9859835	83.86517785	64.89340671	127.1158394	107.6347412	109.8963759	128.8903104	112.2055323	116.1624519	140.0695938	96.33579183	125.3657981	152.2185107	144.007486	112.9859835	104.6914635	99.7330662	99.04415959	133.4356174	118.6032719	230.7201184	177.2940119	184.822937	162.016844	63.55791971	182.278425	170.0717842	195.3611787	177.2940119	153.2772742	188.7064598	118.6032719	218.2745323	195.3611787	159.7863103	181.019336	126.2377862	155.4169452	210.8393004	119.4282229
ABHD6		139.1020624	254.2316788	238.8564458	164.2785149	101.1252879	177.2940119	171.254727	245.5716145	250.7315962	200.8535291	237.2065438	256	172.4458978	222.8609442	215.2694823	131.5985698	188.7064598	163.1437603	195.3611787	157.5864849	541.1932368	352.1387054	458.2528363	337.7940252	369.6458741	544.9575334	522.7582084	352.1387054	461.4402369	512	643.5908478	398.9322648	592.2243502	340.1435684	471.1360771	430.5389646	385.3431673	433.5335999	362.038672	221.3215312
ABI1		195.3611787	191.3407038	112.2055323	196.7200232	205.0738887	230.7201184	232.3249038	256	250.7315962	224.4110647	221.3215312	213.7825074	225.9719671	240.5178238	218.2745323	195.3611787	254.2316788	221.3215312	216.7668	222.8609442	242.1907576	268.727471	216.7668	198.0883192	206.5002904	219.7927517	213.7825074	270.5966184	250.7315962	216.7668	235.5680386	225.9719671	237.2065438	229.1264182	219.7927517	230.7201184	265.0278205	213.7825074	284.0497848	268.727471
ABI2		168.8970126	136.2393834	87.42657643	141.0438548	218.2745323	136.2393834	184.822937	160.8977119	117.7840193	134.3637355	170.0717842	147.0333894	157.5864849	171.254727	156.4979555	143.0127537	135.2983092	149.0858991	149.0858991	147.0333894	91.77313587	95.67035191	103.9683067	117.7840193	181.019336	128	113.7718632	112.2055323	111.4304721	93.70148454	118.6032719	143.0127537	167.7303557	114.5632091	131.5985698	109.8963759	131.5985698	140.0695938	100.4267645	148.0560875
ABI3		47.17661495	53.44562684	88.64700596	53.07645093	47.83517596	60.96883187	66.25695513	51.26847217	74.54294953	42.22425314	81.57188015	49.8665331	58.89200964	48.50293013	55.71523605	53.81737058	60.96883187	79.89315513	45.254834	42.22425314	64.89340671	95.67035191	66.25695513	67.18186775	98.3600116	85.62736351	54.94818793	110.6607656	121.0953788	69.07060714	95.00950852	72.00374302	75.06143675	48.84029469	74.02804377	74.02804377	91.13921252	62.24991663	107.6347412	128.8903104
ABI3BP		198.0883192	415.8732269	159.7863103	310.8338904	604.6682427	393.4400464	826.0011614	474.4130877	344.8917957	388.023441	484.3815151	207.9366135	315.1729698	247.2797002	324.0336881	424.6116075	247.2797002	294.0667789	306.5545484	183.5462717	45.88656794	30.06472797	56.88593159	38.05462768	254.2316788	100.4267645	66.71780869	41.64293937	72.00374302	48.16789592	29.04061297	176.0693527	121.0953788	181.019336	101.1252879	67.6491546	123.6398501	183.5462717	47.50475426	121.9376637
ABL1		209.382927	166.5717575	128.8903104	182.278425	196.7200232	155.4169452	162.016844	196.7200232	155.4169452	184.822937	232.3249038	179.7689441	144.007486	166.5717575	182.278425	165.4211623	149.0858991	146.0177556	183.5462717	171.254727	121.0953788	106.8912537	138.1412143	114.5632091	128.8903104	142.0248924	112.2055323	120.2589119	112.9859835	123.6398501	122.7858073	134.3637355	154.3434019	153.2772742	144.007486	112.9859835	150.1228735	156.4979555	85.62736351	137.1870032
ABL2		59.71411146	59.71411146	48.50293013	58.08122594	66.71780869	52.70982511	51.62507259	43.71328822	41.35529058	57.68002961	59.30163596	68.11969168	51.26847217	46.85074227	60.96883187	55.71523605	41.64293937	45.56960626	66.71780869	51.98415337	38.58585049	39.6706464	44.63179732	27.09585	54.94818793	35.01739844	40.50421101	37.53071838	25.8125363	48.50293013	45.88656794	42.81368175	39.39662123	38.05462768	47.17661495	39.12448889	36.00187151	41.64293937	41.64293937	44.01733818
ABLIM1		49.8665331	65.79928491	93.70148454	59.30163596	71.01244621	72.50456866	66.71780869	67.6491546	63.11889309	56.10276616	64.4451552	67.6491546	83.28587875	79.3412928	54.19169999	59.30163596	66.71780869	68.11969168	63.11889309	62.24991663	121.9376637	127.1158394	122.7858073	183.5462717	134.3637355	82.13925744	119.4282229	142.0248924	87.42657643	137.1870032	145.0091373	157.5864849	86.22294892	114.5632091	164.2785149	109.8963759	138.1412143	101.8286699	149.0858991	94.35322991
ABLIM2		29.44600482	30.69645182	20.82146969	23.42537114	27.85761803	27.47409397	27.85761803	28.8400148	30.2738447	22.16175149	20.67764529	27.6651914	29.44600482	27.85761803	24.7610399	27.6651914	39.94657756	32	26.35491255	48.16789592	28.8400148	32.44670335	22.627417	27.85761803	28.24649588	31.55944654	29.65081798	39.6706464	25.28132198	29.44600482	31.34144952	34.2967508	35.01739844	31.55944654	37.79176517	41.06962872	38.05462768	29.65081798	33.8245773	31.12495832
ABLIM3		27.09585	32.67238802	42.81368175	25.28132198	30.48441594	27.47409397	30.06472797	21.70566924	23.58830748	25.10669113	31.12495832	25.45716748	25.99207668	23.75237713	25.28132198	29.65081798	19.97328878	35.26096371	28.05138308	26.17286587	23.91758798	26.35491255	23.75237713	20.2521055	30.2738447	26.72281342	23.42537114	25.28132198	25.8125363	24.42014734	24.5900029	22.47111801	20.96629446	24.42014734	25.28132198	22.47111801	24.93326655	23.75237713	31.12495832	22.31589866
ABRA		5.775716782	6.453134074	10.48314723	6.680703355	6.190259974	7.260153243	6.821079134	6.543216468	6.233316637	5.278031643	6.408559021	6.320330495	7.06162397	6.320330495	6.964404506	8.633825892	6.408559021	6.821079134	7.06162397	7.464263932	7.621103984	6.190259974	6.062866266	5.815890069	7.361501205	7.260153243	6.408559021	6.320330495	5.775716782	6.634556367	6.821079134	6.964404506	4.789914818	5.314743256	6.773962499	6.276672783	6.36429187	6.773962499	9.253505471	7.621103984
ABRACL		694.5814157	584.0710225	592.2243502	526.3942792	474.4130877	596.3435963	467.8817025	537.454942	604.6682427	580.0365493	487.750655	580.0365493	504.9511447	592.2243502	508.4633577	568.0995697	471.1360771	430.5389646	537.454942	519.1472537	604.6682427	572.0510147	552.5648571	491.1432291	335.4607114	467.8817025	477.7128917	537.454942	584.0710225	526.3942792	445.7218884	458.2528363	661.6846493	504.9511447	377.4129196	600.491494	407.3146797	494.5594004	584.0710225	588.1335578
ABTB1		70.03479688	67.18186775	48.84029469	70.52192742	60.96883187	79.89315513	59.30163596	75.58353033	64	77.7084726	73.00887782	71.01244621	72.50456866	89.88447205	79.3412928	81.57188015	77.7084726	69.07060714	81.57188015	68.5935016	113.7718632	116.9704256	100.4267645	95.00950852	74.02804377	84.44850629	83.28587875	95.00950852	88.64700596	97.00586026	96.33579183	85.0358921	80.44885597	88.03467636	97.68058937	88.03467636	84.44850629	89.26359465	76.10925536	96.33579183
ABTB2		51.26847217	48.50293013	77.17170097	47.50475426	45.254834	46.85074227	40.50421101	41.93258892	35.26096371	44.63179732	49.8665331	48.84029469	47.50475426	51.62507259	45.88656794	42.51794605	53.07645093	45.56960626	58.89200964	37.53071838	95.67035191	87.42657643	102.5369443	73.00887782	61.81992505	88.03467636	64.4451552	112.9859835	91.13921252	93.70148454	92.41146851	71.50637684	75.58353033	69.5510312	83.28587875	99.7330662	68.11969168	77.7084726	79.89315513	89.88447205
AC005943.2		464.6498075	596.3435963	474.4130877	519.1472537	451.9439341	526.3942792	410.1477773	461.4402369	729.1137001	744.4339289	484.3815151	552.5648571	652.5750412	461.4402369	491.1432291	471.1360771	508.4633577	537.454942	448.8221293	617.3736078	344.8917957	359.5378882	288.0149721	385.3431673	212.3058037	382.6814077	455.0874528	398.9322648	427.5650147	442.6430624	317.3651712	359.5378882	439.5855035	504.9511447	257.7806208	388.023441	326.2875206	328.5570298	477.7128917	248.9996665
AC024592.12		248.9996665	155.4169452	149.0858991	212.3058037	212.3058037	298.1717981	252.4755724	306.5545484	284.0497848	300.245747	212.3058037	225.9719671	221.3215312	210.8393004	222.8609442	195.3611787	198.0883192	199.4661324	270.5966184	205.0738887	206.5002904	139.1020624	163.1437603	122.7858073	121.9376637	232.3249038	178.5271893	179.7689441	230.7201184	147.0333894	162.016844	157.5864849	181.019336	167.7303557	142.0248924	172.4458978	156.4979555	168.8970126	243.8753275	156.4979555
AC025048.1		83.86517785	137.1870032	99.04415959	106.8912537	110.6607656	85.62736351	109.1372661	91.77313587	125.3657981	102.5369443	123.6398501	106.1529019	127.1158394	86.82267696	101.1252879	122.7858073	103.9683067	122.7858073	93.70148454	124.4998333	106.8912537	115.3600592	99.04415959	141.0438548	142.0248924	110.6607656	130.6895521	118.6032719	133.4356174	117.7840193	109.1372661	152.2185107	103.9683067	108.3834	112.9859835	135.2983092	128	121.0953788	142.0248924	112.9859835
AC025263.3		64.4451552	63.11889309	37.79176517	56.49299176	50.56264396	76.6386371	47.17661495	63.11889309	56.88593159	74.54294953	34.2967508	73.51669472	62.68289905	56.88593159	60.96883187	37.53071838	71.50637684	54.19169999	67.18186775	70.03479688	43.11147446	62.68289905	41.35529058	49.8665331	19.29292524	35.75318842	49.1800058	53.81737058	44.94223602	45.56960626	42.81368175	43.71328822	42.81368175	77.7084726	38.31931855	51.98415337	40.22442798	38.8542363	44.01733818	23.75237713
AC108938.5		15.03236399	17.1483754	18.63573738	12.46663327	12.99603834	15.56247916	11.63178014	8.51496146	12.46663327	11.47164198	13.26911273	9.382679594	13.73704698	10.55606329	15.34822591	12.99603834	15.24220797	14.82540899	16.67945217	14.82540899	13.45434264	13.26911273	10.33882265	12.29500145	12.46663327	14.82540899	14.6213032	11.23555901	12.81711804	15.13692235	13.73704698	13.64215827	13.26911273	11.3137085	16.56423878	12.64066099	10.33882265	12.90626815	14.52030649	9.849155307
AC113404.1		445.7218884	390.7223575	190.019017	433.5335999	448.8221293	497.9993331	487.750655	533.7424696	576.0299442	541.1932368	487.750655	415.8732269	526.3942792	458.2528363	445.7218884	404.5011517	448.8221293	445.7218884	508.4633577	497.9993331	340.1435684	242.1907576	335.4607114	326.2875206	396.1766383	388.023441	433.5335999	377.4129196	398.9322648	385.3431673	286.0255073	347.2907078	484.3815151	427.5650147	315.1729698	367.0925435	337.7940252	445.7218884	377.4129196	522.7582084
ACAA1		196.7200232	165.4211623	225.9719671	233.9408513	179.7689441	202.2505758	167.7303557	205.0738887	199.4661324	317.3651712	216.7668	210.8393004	186.1084822	221.3215312	195.3611787	171.254727	181.019336	128.8903104	225.9719671	191.3407038	439.5855035	340.1435684	487.750655	288.0149721	184.822937	382.6814077	380.0380341	321.7954239	380.0380341	382.6814077	388.023441	266.8712348	330.8423246	304.4370214	319.5726205	342.509454	286.0255073	324.0336881	362.038672	203.6573398
ACAA2		324.0336881	252.4755724	205.0738887	347.2907078	326.2875206	319.5726205	282.0877097	369.6458741	380.0380341	436.5490646	292.0355113	337.7940252	382.6814077	280.1391875	284.0497848	354.5880238	340.1435684	265.0278205	372.2169644	354.5880238	533.7424696	359.5378882	481.0356476	380.0380341	210.8393004	396.1766383	504.9511447	401.7070581	433.5335999	491.1432291	436.5490646	354.5880238	390.7223575	390.7223575	385.3431673	445.7218884	367.0925435	421.6786008	433.5335999	278.2041248
ACACA		141.0438548	144.007486	132.5139103	158.6825856	158.6825856	135.2983092	140.0695938	143.0127537	112.9859835	138.1412143	140.0695938	149.0858991	162.016844	151.1670607	157.5864849	146.0177556	163.1437603	164.2785149	145.0091373	158.6825856	124.4998333	116.1624519	125.3657981	136.2393834	124.4998333	124.4998333	119.4282229	144.007486	121.9376637	144.007486	147.0333894	118.6032719	114.5632091	133.4356174	116.9704256	121.0953788	154.3434019	140.0695938	81.57188015	138.1412143
ACAD10		29.04061297	28.64080227	23.58830748	31.34144952	26.53822547	37.79176517	32.44670335	35.50622311	37.79176517	39.12448889	33.59093388	43.41133848	28.8400148	44.01733818	34.05984584	37.27147477	31.12495832	30.2738447	37.53071838	35.26096371	55.3303828	51.62507259	44.63179732	41.93258892	27.85761803	35.01739844	39.6706464	42.51794605	34.7755156	42.22425314	44.94223602	44.63179732	42.22425314	45.88656794	46.20573426	46.20573426	41.64293937	30.69645182	43.41133848	41.06962872
ACAD11		94.35322991	89.88447205	95.67035191	103.2501452	98.3600116	128	109.1372661	136.2393834	159.7863103	183.5462717	85.62736351	122.7858073	146.0177556	115.3600592	117.7840193	127.1158394	156.4979555	112.2055323	183.5462717	123.6398501	229.1264182	154.3434019	245.5716145	162.016844	82.71058116	140.0695938	156.4979555	167.7303557	162.016844	198.0883192	133.4356174	110.6607656	99.04415959	163.1437603	162.016844	155.4169452	105.4196502	138.1412143	213.7825074	55.71523605
ACAD8		76.6386371	67.18186775	82.13925744	75.58353033	97.68058937	58.89200964	60.96883187	71.50637684	60.54768939	67.18186775	89.26359465	78.24897777	44.94223602	84.44850629	71.01244621	67.18186775	60.54768939	74.02804377	55.3303828	67.18186775	61.81992505	73.00887782	76.10925536	54.19169999	71.50637684	74.54294953	60.96883187	55.71523605	61.81992505	52.34573175	64	85.62736351	61.39290364	58.48521281	60.12945595	52.70982511	64.89340671	74.54294953	44.01733818	74.54294953
ACAD9		398.9322648	362.038672	315.1729698	494.5594004	461.4402369	592.2243502	467.8817025	541.1932368	504.9511447	461.4402369	430.5389646	584.0710225	421.6786008	464.6498075	481.0356476	396.1766383	497.9993331	396.1766383	533.7424696	552.5648571	891.4437768	935.763405	843.3572017	714.1087572	544.9575334	754.8258393	648.0673761	744.4339289	770.6863347	639.145241	820.2955547	719.0757764	897.6442586	652.5750412	709.1760477	744.4339289	709.1760477	661.6846493	786.8800928	474.4130877
ACADL		530.055641	388.023441	576.0299442	497.9993331	396.1766383	424.6116075	377.4129196	464.6498075	541.1932368	442.6430624	556.4082496	430.5389646	421.6786008	526.3942792	494.5594004	533.7424696	512	497.9993331	526.3942792	564.1754193	1144.102029	1060.111282	1251.983644	942.2721542	580.0365493	1184.4487	1144.102029	1184.4487	1052.788558	1105.129714	1305.150082	897.6442586	855.1300295	885.2861249	982.2864582	1287.181696	1089.915067	1060.111282	1016.926715	608.8740429
ACADS		192.6715837	200.8535291	210.8393004	219.7927517	178.5271893	203.6573398	170.0717842	196.7200232	198.0883192	192.6715837	179.7689441	233.9408513	254.2316788	192.6715837	198.0883192	199.4661324	196.7200232	164.2785149	202.2505758	224.4110647	229.1264182	232.3249038	224.4110647	209.382927	166.5717575	166.5717575	207.9366135	186.1084822	203.6573398	206.5002904	224.4110647	209.382927	227.5437264	257.7806208	221.3215312	198.0883192	188.7064598	143.0127537	157.5864849	128.8903104
ACADSB		128	101.1252879	63.11889309	188.7064598	116.9704256	126.2377862	126.2377862	191.3407038	176.0693527	176.0693527	137.1870032	182.278425	190.019017	155.4169452	151.1670607	129.7868134	174.8531529	124.4998333	245.5716145	148.0560875	140.0695938	107.6347412	158.6825856	142.0248924	86.22294892	103.2501452	100.4267645	126.2377862	109.8963759	121.9376637	120.2589119	141.0438548	100.4267645	158.6825856	123.6398501	99.7330662	112.2055323	100.4267645	87.42657643	83.28587875
ACAN		8.168097006	7.727490631	18.89588258	9.317868692	9.646462622	7.310651602	7.835362381	5.775716782	8.224910613	8.397733469	7.727490631	9.9176616	6.964404506	5.979396995	9.18958684	9.781122222	7.464263932	6.680703355	9.126109727	10.41073484	7.568461174	7.727490631	8.111675838	7.889861636	6.680703355	9.253505471	8.111675838	7.568461174	10.056107	7.310651602	8.876555777	6.727171322	6.320330495	6.190259974	7.889861636	7.727490631	7.06162397	7.361501205	9.646462622	6.727171322
ACAP2		162.016844	144.007486	67.18186775	173.6453539	173.6453539	176.0693527	198.0883192	187.4029691	164.2785149	177.2940119	137.1870032	154.3434019	165.4211623	198.0883192	170.0717842	171.254727	176.0693527	156.4979555	184.822937	198.0883192	209.382927	195.3611787	192.6715837	248.9996665	182.278425	205.0738887	252.4755724	235.5680386	207.9366135	266.8712348	205.0738887	196.7200232	225.9719671	213.7825074	212.3058037	261.3791042	222.8609442	177.2940119	245.5716145	216.7668
ACAP3		32.44670335	39.39662123	35.01739844	39.6706464	46.20573426	27.09585	33.8245773	29.24260641	31.77895985	25.45716748	41.93258892	39.94657756	41.06962872	28.4429658	32	33.8245773	32.67238802	38.31931855	36.00187151	31.34144952	22.627417	23.42537114	24.25146506	28.24649588	52.34573175	30.06472797	32.67238802	27.09585	26.72281342	26.72281342	26.90868529	42.51794605	29.85705573	31.55944654	28.64080227	25.45716748	36.25228433	31.77895985	20.96629446	30.69645182
ACAT1		302.3341213	188.7064598	131.5985698	261.3791042	382.6814077	233.9408513	210.8393004	230.7201184	174.8531529	257.7806208	302.3341213	233.9408513	195.3611787	219.7927517	224.4110647	256	266.8712348	252.4755724	179.7689441	284.0497848	129.7868134	88.03467636	145.0091373	108.3834	132.5139103	178.5271893	198.0883192	202.2505758	123.6398501	158.6825856	140.0695938	170.0717842	252.4755724	188.7064598	152.2185107	125.3657981	242.1907576	200.8535291	78.79324245	315.1729698
ACAT2		91.13921252	101.8286699	140.0695938	92.41146851	136.2393834	95.00950852	167.7303557	130.6895521	112.2055323	151.1670607	138.1412143	137.1870032	116.9704256	114.5632091	138.1412143	136.2393834	125.3657981	123.6398501	141.0438548	173.6453539	121.9376637	101.8286699	93.05424111	64.89340671	96.33579183	106.1529019	143.0127537	114.5632091	122.7858073	99.7330662	145.0091373	93.05424111	97.00586026	106.8912537	111.4304721	121.9376637	106.1529019	128.8903104	107.6347412	110.6607656
ACBD3		200.8535291	227.5437264	196.7200232	229.1264182	218.2745323	184.822937	194.0117205	229.1264182	202.2505758	216.7668	216.7668	252.4755724	219.7927517	212.3058037	232.3249038	203.6573398	230.7201184	198.0883192	216.7668	237.2065438	116.1624519	128	126.2377862	137.1870032	154.3434019	152.2185107	147.0333894	142.0248924	159.7863103	121.0953788	151.1670607	125.3657981	167.7303557	176.0693527	130.6895521	135.2983092	150.1228735	162.016844	121.0953788	172.4458978
ACBD5		118.6032719	88.64700596	63.55791971	105.4196502	92.41146851	155.4169452	117.7840193	149.0858991	136.2393834	170.0717842	112.9859835	114.5632091	129.7868134	188.7064598	173.6453539	100.4267645	126.2377862	99.04415959	177.2940119	124.4998333	272.4787667	225.9719671	179.7689441	167.7303557	112.2055323	155.4169452	183.5462717	182.278425	159.7863103	178.5271893	196.7200232	149.0858991	153.2772742	200.8535291	159.7863103	176.0693527	154.3434019	153.2772742	221.3215312	103.2501452
ACBD6		95.67035191	96.33579183	112.9859835	76.10925536	81.57188015	73.51669472	91.13921252	85.0358921	95.67035191	64	94.35322991	89.88447205	81.00842201	73.00887782	93.70148454	74.54294953	87.42657643	98.3600116	61.81992505	67.6491546	106.8912537	99.04415959	93.05424111	103.2501452	104.6914635	116.1624519	110.6607656	102.5369443	110.6607656	72.00374302	118.6032719	112.9859835	108.3834	82.71058116	102.5369443	108.3834	101.8286699	107.6347412	90.50966799	121.9376637
ACBD7		3.732131966	4.25748073	5.063026376	4.055837919	4.316912946	4.112455307	4.25748073	3.972369982	3.837056477	4.34693945	4.531535541	5.502167273	5.388934307	4.723970646	4.469148552	5.314743256	4.377174805	4.531535541	4.407620464	4.34693945	4.28709385	4.141059695	4.924577653	5.540437872	7.310651602	4.198866734	5.205367422	5.028053498	4.59479342	3.580100284	4.531535541	6.02098699	5.314743256	4.531535541	5.388934307	4.377174805	6.02098699	5.464161027	5.502167273	3.680750602
ACCS		27.28431654	18.76535919	23.26356028	21.70566924	23.91758798	20.11221399	23.26356028	23.26356028	18.89588258	24.93326655	24.93326655	19.29292524	31.55944654	20.82146969	21.70566924	21.40684088	20.67764529	19.02731384	18.76535919	15.77972327	38.05462768	21.25897303	33.12847756	36.00187151	27.47409397	34.7755156	24.08394796	28.8400148	36.75834736	29.85705573	40.78594007	38.8542363	30.06472797	23.91758798	28.4429658	25.8125363	25.99207668	25.28132198	22.94328397	23.10286713
ACD		60.12945595	78.24897777	77.17170097	60.12945595	68.5935016	54.56863307	64	50.56264396	56.88593159	58.48521281	58.89200964	64.89340671	59.30163596	51.26847217	52.34573175	66.25695513	67.6491546	63.55791971	49.1800058	66.25695513	49.8665331	54.19169999	62.68289905	60.12945595	56.49299176	56.88593159	60.54768939	48.16789592	49.52207979	60.54768939	71.01244621	61.39290364	49.52207979	53.07645093	60.96883187	64	57.28160454	59.71411146	37.79176517	67.6491546
ACE		19.29292524	45.56960626	28.64080227	18.37917368	26.90868529	31.12495832	21.11212657	29.44600482	34.53530357	19.97328878	33.35890435	17.75311155	22.94328397	18.89588258	18.00093576	22.627417	15.13692235	14.72300241	18.63573738	17.1483754	1530.725631	2033.853431	1595.729059	975.50131	272.4787667	1209.336485	407.3146797	455.0874528	903.8878682	797.8645296	1305.150082	544.9575334	704.2774109	975.50131	1136.199139	891.4437768	652.5750412	556.4082496	494.5594004	458.2528363
ACE2		15.45498126	42.51794605	19.56224444	12.29500145	15.03236399	14.6213032	22.94328397	39.12448889	88.03467636	25.28132198	14.52030649	18.89588258	53.81737058	17.1483754	16.56423878	11.3137085	27.47409397	11.23555901	16.91228865	16	2876.303106	2469.494431	3191.458118	2452.436387	776.0468821	2210.259428	1408.554822	1734.1344	2288.204059	2134.969878	2646.738597	1438.151553	1278.290482	1758.342014	1629.258719	2592.269504	1770.57225	1499.223753	2076.589015	1200.982988
ACER1		96.33579183	101.8286699	83.28587875	96.33579183	80.44885597	119.4282229	90.50966799	110.6607656	109.8963759	128.8903104	90.50966799	127.1158394	107.6347412	131.5985698	120.2589119	77.7084726	121.9376637	78.24897777	121.9376637	95.00950852	57.68002961	64.4451552	82.13925744	67.6491546	36.75834736	55.71523605	44.32350298	42.51794605	39.12448889	40.50421101	79.89315513	54.56863307	72.00374302	88.03467636	48.84029469	41.64293937	32.2225776	37.01402188	30.2738447	47.17661495
ACER2		22.78480313	22.78480313	28.64080227	20.53481436	22.94328397	24.5900029	28.64080227	24.25146506	18.25221945	23.42537114	23.58830748	29.24260641	22.78480313	32.2225776	25.45716748	24.25146506	24.93326655	30.2738447	23.91758798	18.50701094	18.37917368	22.31589866	17.50869922	16.91228865	29.85705573	22.00866909	18.25221945	20.82146969	18.50701094	21.55573723	16.79546694	29.24260641	20.11221399	26.53822547	21.11212657	13.8325957	24.93326655	17.75311155	23.26356028	23.75237713
ACER3		39.39662123	40.78594007	28.24649588	42.81368175	62.24991663	45.88656794	52.34573175	56.49299176	54.19169999	48.84029469	61.39290364	43.41133848	71.01244621	51.98415337	61.39290364	46.20573426	53.07645093	61.39290364	29.44600482	55.71523605	81.57188015	39.12448889	63.11889309	68.5935016	83.28587875	52.34573175	66.71780869	72.00374302	60.54768939	73.51669472	49.52207979	72.50456866	76.6386371	64.89340671	58.08122594	87.42657643	73.51669472	75.06143675	50.21338227	88.03467636
ACKR2		14.82540899	15.24220797	18.89588258	14.92852786	15.88947993	16.91228865	15.13692235	16.67945217	15.56247916	16.22335168	16.91228865	15.88947993	13.547925	13.45434264	14.52030649	15.77972327	14.02569154	16.22335168	15.77972327	14.2214829	8.633825892	14.02569154	13.73704698	11.15794933	12.12573253	10.41073484	8	11.87618857	12.21007367	14.52030649	10.70342044	12.29500145	11.87618857	18.50701094	8.75434961	10.41073484	10.92832205	10.85283462	17.3877578	18.00093576
ACKR4		13.8325957	20.39297004	14.82540899	39.6706464	21.25897303	27.6651914	30.48441594	17.63048185	12.29500145	15.45498126	22.31589866	17.26765178	41.93258892	11.95879399	10.48314723	16.44982123	22.47111801	23.26356028	12.38051995	16.44982123	15.56247916	9.579829637	13.64215827	8.0556444	10.056107	17.26765178	9.986644391	14.32040113	15.34822591	16.22335168	43.11147446	11.39240156	33.35890435	19.29292524	13.92880901	15.03236399	12.12573253	9.781122222	16.79546694	24.7610399
ACLY		171.254727	157.5864849	170.0717842	206.5002904	250.7315962	182.278425	216.7668	213.7825074	163.1437603	181.019336	176.0693527	177.2940119	146.0177556	186.1084822	187.4029691	181.019336	145.0091373	133.4356174	230.7201184	167.7303557	156.4979555	85.0358921	111.4304721	89.88447205	114.5632091	143.0127537	144.007486	99.7330662	134.3637355	119.4282229	124.4998333	107.6347412	170.0717842	134.3637355	122.7858073	131.5985698	135.2983092	151.1670607	108.3834	171.254727
ACMSD		9.18958684	13.92880901	12.46663327	12.46663327	9.317868692	10.92832205	10.19648502	8.6938789	10.19648502	10.41073484	8.815240927	10.056107	13.08643294	12.55334557	11.00433455	11.08087574	12.64066099	13.17745628	12.81711804	8.456144324	28.05138308	21.25897303	32	32.44670335	16.1112888	25.45716748	18.37917368	17.75311155	22.00866909	18.37917368	20.53481436	17.02992292	19.8353232	15.13692235	20.82146969	24.5900029	23.75237713	11.3137085	24.25146506	11.63178014
ACN9		47.83517596	46.85074227	65.34477605	53.44562684	44.63179732	38.58585049	32.44670335	42.22425314	43.41133848	37.53071838	32.89964245	38.8542363	51.62507259	44.94223602	33.8245773	37.27147477	46.85074227	38.58585049	38.31931855	42.22425314	60.12945595	54.94818793	41.64293937	50.56264396	39.39662123	45.88656794	41.35529058	55.3303828	95.00950852	54.56863307	40.22442798	37.27147477	54.19169999	49.52207979	53.44562684	40.78594007	72.50456866	50.21338227	64	32.89964245
ACO1		519.1472537	304.4370214	266.8712348	501.4631924	433.5335999	501.4631924	439.5855035	477.7128917	497.9993331	580.0365493	413.0005807	407.3146797	526.3942792	377.4129196	367.0925435	484.3815151	474.4130877	451.9439341	541.1932368	474.4130877	519.1472537	427.5650147	501.4631924	398.9322648	233.9408513	292.0355113	385.3431673	330.8423246	333.143515	424.6116075	537.454942	317.3651712	372.2169644	455.0874528	382.6814077	439.5855035	418.765854	415.8732269	372.2169644	235.5680386
ACO2		820.2955547	639.145241	477.7128917	843.3572017	739.2917481	781.444715	861.0779292	831.7464539	714.1087572	797.8645296	765.3628153	749.6118763	625.9918222	749.6118763	685.0189081	770.6863347	621.6677808	560.278375	891.4437768	625.9918222	814.6293594	424.6116075	685.0189081	494.5594004	436.5490646	982.2864582	948.8261754	670.9214228	781.444715	837.531708	744.4339289	530.055641	975.50131	657.1140596	657.1140596	765.3628153	639.145241	903.8878682	643.5908478	613.1090968
ACOT11		93.70148454	86.22294892	132.5139103	74.54294953	82.13925744	99.04415959	77.7084726	105.4196502	112.2055323	106.1529019	148.0560875	74.54294953	116.9704256	94.35322991	87.42657643	88.03467636	73.00887782	128.8903104	101.8286699	103.2501452	315.1729698	306.5545484	227.5437264	224.4110647	191.3407038	230.7201184	238.8564458	248.9996665	259.5736268	288.0149721	333.143515	184.822937	233.9408513	191.3407038	254.2316788	212.3058037	229.1264182	284.0497848	187.4029691	139.1020624
ACOT12		6.408559021	6.727171322	14.32040113	7.727490631	7.727490631	8.224910613	6.062866266	5.856342784	8.815240927	8.168097006	5.735820992	9.646462622	10.41073484	7.568461174	7.674112955	7.06162397	7.160200567	8	6.276672783	6.147500725	206.5002904	88.03467636	133.4356174	194.0117205	95.67035191	128.8903104	192.6715837	171.254727	141.0438548	202.2505758	194.0117205	171.254727	69.07060714	90.50966799	147.0333894	312.9959111	154.3434019	93.05424111	270.5966184	8.456144324
ACOT13		151.1670607	205.0738887	93.05424111	191.3407038	243.8753275	200.8535291	128.8903104	142.0248924	178.5271893	153.2772742	162.016844	206.5002904	321.7954239	165.4211623	152.2185107	156.4979555	215.2694823	232.3249038	183.5462717	196.7200232	393.4400464	464.6498075	393.4400464	404.5011517	196.7200232	274.3740064	413.0005807	330.8423246	317.3651712	315.1729698	354.5880238	272.4787667	415.8732269	367.0925435	362.038672	292.0355113	359.5378882	280.1391875	497.9993331	105.4196502
ACOT8		157.5864849	212.3058037	274.3740064	167.7303557	126.2377862	157.5864849	142.0248924	183.5462717	210.8393004	173.6453539	146.0177556	183.5462717	165.4211623	145.0091373	176.0693527	135.2983092	174.8531529	178.5271893	168.8970126	188.7064598	203.6573398	219.7927517	212.3058037	182.278425	110.6607656	203.6573398	173.6453539	184.822937	205.0738887	187.4029691	186.1084822	141.0438548	192.6715837	140.0695938	156.4979555	166.5717575	150.1228735	182.278425	171.254727	134.3637355
ACOT9		302.3341213	354.5880238	210.8393004	268.727471	280.1391875	352.1387054	298.1717981	415.8732269	461.4402369	337.7940252	340.1435684	369.6458741	367.0925435	300.245747	317.3651712	266.8712348	367.0925435	319.5726205	326.2875206	413.0005807	560.278375	837.531708	592.2243502	596.3435963	342.509454	377.4129196	342.509454	497.9993331	390.7223575	471.1360771	537.454942	407.3146797	404.5011517	613.1090968	487.750655	568.0995697	374.8059382	296.1121751	421.6786008	415.8732269
ACOX1		576.0299442	630.3459396	477.7128917	666.28703	415.8732269	719.0757764	544.9575334	770.6863347	855.1300295	1024	596.3435963	685.0189081	843.3572017	604.6682427	625.9918222	544.9575334	621.6677808	487.750655	792.3532767	576.0299442	1897.652351	1428.217514	1833.011345	1269.460685	760.0760682	1192.687193	1278.290482	1296.134752	1287.181696	1734.1344	1552.093764	1052.788558	1234.747216	1314.228119	1243.335562	1509.651679	1226.218194	1128.350839	1408.554822	634.7303424
ACOX2		85.62736351	58.08122594	81.57188015	76.6386371	85.62736351	117.7840193	103.2501452	125.3657981	106.8912537	178.5271893	60.12945595	64.4451552	79.3412928	121.9376637	112.2055323	90.50966799	76.10925536	72.50456866	126.2377862	89.88447205	171.254727	113.7718632	199.4661324	115.3600592	82.71058116	125.3657981	155.4169452	173.6453539	152.2185107	274.3740064	108.3834	67.18186775	86.22294892	103.2501452	106.8912537	157.5864849	105.4196502	101.1252879	165.4211623	72.00374302
ACOX3		63.11889309	66.25695513	31.77895985	60.96883187	44.32350298	65.79928491	47.17661495	70.03479688	70.03479688	83.28587875	48.16789592	49.1800058	77.7084726	56.10276616	44.94223602	43.41133848	48.16789592	41.64293937	68.11969168	53.81737058	127.1158394	79.3412928	91.77313587	86.82267696	47.17661495	69.5510312	75.06143675	101.8286699	82.13925744	115.3600592	68.11969168	77.17170097	59.30163596	104.6914635	81.00842201	88.03467636	66.25695513	60.54768939	111.4304721	48.16789592
ACP1		117.7840193	132.5139103	114.5632091	138.1412143	138.1412143	131.5985698	101.1252879	124.4998333	206.5002904	160.8977119	120.2589119	158.6825856	233.9408513	131.5985698	139.1020624	128	216.7668	173.6453539	134.3637355	210.8393004	89.26359465	91.77313587	93.05424111	127.1158394	91.77313587	116.1624519	128	137.1870032	170.0717842	116.9704256	101.8286699	91.77313587	168.8970126	158.6825856	93.70148454	121.9376637	130.6895521	116.9704256	154.3434019	81.57188015
ACP2		312.9959111	328.5570298	238.8564458	333.143515	298.1717981	410.1477773	342.509454	388.023441	326.2875206	413.0005807	342.509454	344.8917957	296.1121751	372.2169644	326.2875206	288.0149721	286.0255073	252.4755724	317.3651712	367.0925435	576.0299442	471.1360771	504.9511447	369.6458741	242.1907576	427.5650147	324.0336881	439.5855035	515.5612416	494.5594004	404.5011517	319.5726205	471.1360771	471.1360771	374.8059382	491.1432291	324.0336881	396.1766383	461.4402369	494.5594004
ACP6		165.4211623	159.7863103	159.7863103	152.2185107	125.3657981	268.727471	153.2772742	243.8753275	274.3740064	194.0117205	138.1412143	230.7201184	210.8393004	196.7200232	178.5271893	172.4458978	229.1264182	125.3657981	247.2797002	230.7201184	357.0543786	421.6786008	367.0925435	385.3431673	235.5680386	324.0336881	278.2041248	362.038672	390.7223575	372.2169644	442.6430624	410.1477773	263.1971396	362.038672	413.0005807	388.023441	300.245747	252.4755724	354.5880238	178.5271893
ACPL2		78.79324245	47.83517596	38.05462768	84.44850629	75.06143675	117.7840193	88.64700596	104.6914635	100.4267645	135.2983092	60.96883187	68.11969168	105.4196502	91.77313587	67.6491546	82.13925744	74.02804377	74.54294953	98.3600116	72.50456866	129.7868134	112.9859835	105.4196502	128	74.54294953	76.10925536	121.9376637	124.4998333	110.6607656	127.1158394	85.0358921	87.42657643	82.13925744	117.7840193	93.05424111	139.1020624	101.1252879	109.1372661	141.0438548	75.58353033
ACPP		19.97328878	14.6213032	33.35890435	13.17745628	11.55143356	20.82146969	57.28160454	13.08643294	9.9176616	31.55944654	12.81711804	20.96629446	24.08394796	24.42014734	19.69831061	15.56247916	15.03236399	8.224910613	25.45716748	18.12614216	6.453134074	5.938094283	6.453134074	7.361501205	9.253505471	7.361501205	7.012845771	7.835362381	7.361501205	6.868523492	6.588728138	7.464263932	8.51496146	35.01739844	8.224910613	6.868523492	8.5741877	7.781239579	5.979396995	9.986644391
ACR		10.92832205	10.26740718	25.8125363	14.2214829	11.15794933	11.15794933	11.08087574	9.317868692	11.95879399	10.19648502	11.00433455	10.26740718	13.36140671	11.08087574	10.85283462	11.87618857	10.19648502	11.15794933	12.04197398	9.447941291	11.55143356	11.87618857	12.21007367	12.72858374	12.38051995	11.08087574	11.15794933	9.579829637	14.52030649	12.81711804	11.71268557	12.38051995	10.55606329	10.85283462	15.03236399	11.47164198	14.92852786	11.47164198	13.547925	10.056107
ACRBP		16.22335168	15.24220797	25.28132198	15.88947993	12.81711804	15.45498126	14.2214829	14.92852786	14.4200074	16.56423878	14.02569154	14.12324794	14.82540899	10.92832205	13.92880901	14.72300241	15.34822591	15.24220797	20.39297004	15.03236399	17.26765178	19.15965927	15.77972327	15.56247916	14.32040113	15.03236399	16.56423878	15.77972327	14.12324794	18.50701094	14.72300241	16.67945217	13.36140671	15.03236399	14.82540899	16.67945217	18.89588258	15.67072476	18.76535919	18.89588258
ACRC		43.71328822	49.1800058	54.56863307	59.30163596	56.10276616	31.34144952	42.51794605	46.20573426	41.93258892	25.28132198	45.254834	50.21338227	63.11889309	61.81992505	52.34573175	46.52712055	36.25228433	59.71411146	26.17286587	53.44562684	16.56423878	17.3877578	16.44982123	17.26765178	19.8353232	23.42537114	24.08394796	19.29292524	23.58830748	15.24220797	17.50869922	19.29292524	57.28160454	26.17286587	19.97328878	12.64066099	20.82146969	25.10669113	19.56224444	40.22442798
ACSBG1		8.224910613	10.55606329	9.713559075	8	6.320330495	8.282119391	8.111675838	7.464263932	9.18958684	8.111675838	7.516181994	9.447941291	12.21007367	6.062866266	6.588728138	8.111675838	8	9.51365692	10.19648502	7.464263932	6.964404506	7.464263932	8.938297105	9.579829637	7.06162397	8.876555777	7.621103984	8.397733469	6.233316637	8.51496146	7.160200567	10.19648502	9.126109727	8.938297105	9.781122222	8.938297105	9.51365692	7.944739963	8.282119391	7.260153243
ACSBG2		166.5717575	124.4998333	181.019336	187.4029691	202.2505758	89.26359465	170.0717842	164.2785149	156.4979555	149.0858991	142.0248924	152.2185107	145.0091373	129.7868134	172.4458978	137.1870032	153.2772742	147.0333894	139.1020624	171.254727	99.7330662	90.50966799	117.7840193	125.3657981	103.9683067	148.0560875	158.6825856	118.6032719	132.5139103	103.2501452	131.5985698	101.8286699	149.0858991	120.2589119	110.6607656	108.3834	127.1158394	167.7303557	105.4196502	191.3407038
ACSF2		580.0365493	263.1971396	290.0182746	501.4631924	324.0336881	427.5650147	467.8817025	471.1360771	410.1477773	596.3435963	385.3431673	433.5335999	382.6814077	477.7128917	477.7128917	508.4633577	439.5855035	324.0336881	512	385.3431673	393.4400464	272.4787667	265.0278205	170.0717842	155.4169452	266.8712348	199.4661324	296.1121751	290.0182746	261.3791042	207.9366135	152.2185107	144.007486	310.8338904	203.6573398	324.0336881	206.5002904	181.019336	237.2065438	158.6825856
ACSL1		62.24991663	70.03479688	49.8665331	83.86517785	55.71523605	79.3412928	76.6386371	69.5510312	63.11889309	80.44885597	72.00374302	65.79928491	101.8286699	57.68002961	71.01244621	54.94818793	88.64700596	64.4451552	58.89200964	86.22294892	179.7689441	111.4304721	157.5864849	137.1870032	68.11969168	155.4169452	147.0333894	182.278425	158.6825856	237.2065438	173.6453539	101.1252879	112.9859835	139.1020624	113.7718632	168.8970126	124.4998333	112.9859835	167.7303557	54.56863307
ACSL3		93.70148454	65.79928491	57.68002961	112.2055323	134.3637355	102.5369443	103.2501452	134.3637355	121.9376637	141.0438548	97.00586026	109.1372661	89.26359465	108.3834	100.4267645	103.2501452	98.3600116	81.00842201	100.4267645	113.7718632	290.0182746	188.7064598	250.7315962	265.0278205	129.7868134	178.5271893	172.4458978	215.2694823	288.0149721	302.3341213	238.8564458	136.2393834	171.254727	199.4661324	184.822937	280.1391875	198.0883192	163.1437603	252.4755724	140.0695938
ACSL5		202.2505758	114.5632091	88.03467636	215.2694823	171.254727	257.7806208	218.2745323	284.0497848	250.7315962	263.1971396	184.822937	205.0738887	278.2041248	232.3249038	187.4029691	149.0858991	200.8535291	144.007486	196.7200232	215.2694823	1468.370174	849.2232149	1038.294507	820.2955547	442.6430624	657.1140596	873.0981292	648.0673761	809.0023033	1160.073099	776.0468821	699.4126115	1209.336485	675.5880503	704.2774109	982.2864582	675.5880503	588.1335578	843.3572017	308.6868039
ACSL6		15.45498126	20.53481436	22.31589866	15.34822591	12.99603834	15.13692235	16.79546694	14.2214829	13.26911273	14.32040113	15.67072476	15.67072476	14.4200074	12.64066099	14.52030649	21.11212657	14.32040113	14.2214829	19.8353232	17.75311155	17.3877578	23.26356028	14.2214829	12.90626815	12.72858374	12.29500145	17.63048185	15.24220797	13.08643294	17.1483754	15.77972327	14.92852786	11.08087574	12.72858374	15.88947993	13.45434264	15.34822591	15.67072476	22.00866909	18.00093576
ACSM3		7.835362381	6.634556367	10.19648502	6.964404506	7.568461174	6.868523492	8	6.91629785	5.656854249	9.646462622	7.06162397	7.210003701	6.91629785	7.210003701	8.224910613	7.06162397	7.568461174	6.36429187	8.633825892	9.000467878	7.06162397	7.516181994	7.260153243	7.674112955	7.012845771	7.568461174	9.447941291	8.5741877	10.55606329	8.75434961	10.19648502	7.674112955	6.105036836	6.320330495	8.224910613	6.680703355	6.868523492	7.464263932	11.00433455	7.835362381
ACSM4		10.70342044	11.08087574	17.63048185	11.15794933	9.849155307	10.12605275	10.19648502	8	10.70342044	8.815240927	10.92832205	9.382679594	9.781122222	8.51496146	9.781122222	10.70342044	14.4200074	18.50701094	10.62948651	9.781122222	11.15794933	14.82540899	9.382679594	10.26740718	11.39240156	8	10.62948651	10.48314723	10.056107	11.47164198	10.92832205	7.110741449	9.18958684	7.412704495	9.849155307	10.33882265	9.781122222	8.6938789	13.17745628	7.889861636
ACSM5		10.41073484	9.18958684	16.56423878	11.47164198	8.0556444	8.938297105	8.5741877	8.633825892	13.26911273	12.21007367	9.447941291	11.47164198	7.621103984	9.849155307	8.815240927	11.71268557	10.12605275	9.000467878	10.48314723	10.70342044	7.621103984	9.781122222	6.588728138	9.51365692	8.224910613	9.382679594	8.456144324	9.986644391	10.33882265	10.85283462	9.713559075	11.63178014	7.412704495	8.111675838	15.45498126	9.9176616	12.81711804	8.0556444	9.781122222	10.70342044
ACSS1		259.5736268	134.3637355	155.4169452	245.5716145	206.5002904	294.0667789	317.3651712	335.4607114	340.1435684	404.5011517	272.4787667	302.3341213	326.2875206	292.0355113	272.4787667	284.0497848	308.6868039	219.7927517	380.0380341	294.0667789	160.8977119	84.44850629	188.7064598	115.3600592	94.35322991	233.9408513	202.2505758	187.4029691	221.3215312	254.2316788	179.7689441	140.0695938	146.0177556	268.727471	206.5002904	177.2940119	178.5271893	145.0091373	132.5139103	39.39662123
ACSS2		191.3407038	196.7200232	149.0858991	151.1670607	160.8977119	153.2772742	167.7303557	174.8531529	162.016844	165.4211623	195.3611787	174.8531529	139.1020624	207.9366135	207.9366135	139.1020624	165.4211623	166.5717575	138.1412143	183.5462717	157.5864849	159.7863103	90.50966799	114.5632091	99.04415959	157.5864849	221.3215312	155.4169452	132.5139103	156.4979555	165.4211623	121.9376637	142.0248924	150.1228735	128.8903104	162.016844	184.822937	191.3407038	104.6914635	162.016844
ACSS3		19.29292524	25.99207668	21.55573723	22.47111801	23.42537114	22.78480313	23.75237713	25.99207668	30.69645182	18.37917368	22.47111801	37.27147477	33.8245773	20.82146969	26.17286587	20.82146969	23.42537114	29.24260641	23.42537114	32.2225776	23.10286713	29.65081798	27.47409397	42.22425314	54.19169999	30.06472797	26.35491255	29.44600482	27.47409397	34.2967508	21.85664411	55.71523605	33.35890435	31.55944654	39.6706464	36.25228433	36.25228433	46.85074227	26.53822547	33.12847756
ACTA2		1045.516417	398.9322648	266.8712348	873.0981292	1332.57406	910.1749055	781.444715	826.0011614	714.1087572	781.444715	1332.57406	600.491494	666.28703	873.0981292	948.8261754	1060.111282	621.6677808	837.531708	685.0189081	724.0773439	54.19169999	27.6651914	85.62736351	85.62736351	477.7128917	374.8059382	265.0278205	182.278425	198.0883192	114.5632091	74.54294953	265.0278205	178.5271893	596.3435963	105.4196502	174.8531529	310.8338904	276.2824285	101.8286699	421.6786008
ACTBL2		9.382679594	10.62948651	10.48314723	9.000467878	6.36429187	7.727490631	8.5741877	6.634556367	6.634556367	8.6938789	7.260153243	9.063071082	5.938094283	9.51365692	5.897076869	9.849155307	10.70342044	8.0556444	10.55606329	8.51496146	7.835362381	11.79415374	8.5741877	8.456144324	6.498019171	8.339726087	9.781122222	6.773962499	9.000467878	9.317868692	8.168097006	8	9.063071082	7.516181994	7.361501205	7.464263932	9.579829637	8.876555777	10.19648502	7.012845771
ACTC1		6.233316637	4.658934346	5.979396995	5.856342784	6.868523492	4.890561111	4	4.084048503	5.314743256	5.856342784	5.979396995	5.13370359	5.42641731	5.314743256	4.890561111	5.578974665	4.856779538	5.897076869	4.890561111	5.205367422	4	7.012845771	5.063026376	4.658934346	4.691339797	4.407620464	6.105036836	5.205367422	6.588728138	6.147500725	5.314743256	4.75682846	3.317278183	6.821079134	6.105036836	4.34693945	5.696200782	5.028053498	7.464263932	5.063026376
ACTG1		192.6715837	181.019336	139.1020624	162.016844	190.019017	178.5271893	149.0858991	177.2940119	181.019336	145.0091373	176.0693527	219.7927517	141.0438548	162.016844	154.3434019	148.0560875	128	152.2185107	168.8970126	170.0717842	82.71058116	87.42657643	114.5632091	100.4267645	84.44850629	129.7868134	126.2377862	108.3834	121.0953788	85.0358921	103.9683067	92.41146851	120.2589119	123.6398501	88.03467636	83.28587875	102.5369443	109.8963759	112.9859835	130.6895521
ACTL6A		146.0177556	95.67035191	88.64700596	138.1412143	173.6453539	157.5864849	153.2772742	149.0858991	126.2377862	141.0438548	128	149.0858991	184.822937	160.8977119	125.3657981	167.7303557	127.1158394	142.0248924	136.2393834	163.1437603	90.50966799	48.50293013	80.44885597	79.89315513	87.42657643	97.68058937	116.9704256	101.8286699	88.64700596	98.3600116	69.5510312	79.3412928	165.4211623	99.04415959	69.07060714	88.64700596	99.04415959	132.5139103	84.44850629	151.1670607
ACTL7A		34.05984584	50.21338227	58.89200964	39.12448889	37.79176517	36.75834736	36.25228433	35.75318842	31.55944654	32.67238802	32.2225776	33.8245773	37.27147477	37.27147477	45.88656794	41.06962872	49.8665331	41.93258892	49.8665331	41.64293937	37.79176517	54.19169999	40.22442798	53.44562684	37.27147477	31.12495832	40.22442798	37.01402188	40.50421101	40.78594007	35.50622311	39.39662123	31.55944654	41.93258892	44.32350298	45.88656794	44.32350298	35.50622311	52.70982511	37.01402188
ACTL9		15.45498126	13.17745628	26.35491255	16.91228865	16.56423878	16	14.6213032	14.6213032	11.87618857	17.26765178	13.92880901	15.13692235	17.87659421	15.24220797	15.34822591	19.02731384	13.64215827	16.79546694	18.89588258	16	14.02569154	19.02731384	16.44982123	14.2214829	15.77972327	20.67764529	19.69831061	13.73704698	20.67764529	18.00093576	15.77972327	16.33619401	15.13692235	12.21007367	19.29292524	18.63573738	17.75311155	19.56224444	18.89588258	14.82540899
ACTN1		826.0011614	648.0673761	467.8817025	714.1087572	885.2861249	666.28703	849.2232149	781.444715	560.278375	630.3459396	770.6863347	689.7835914	487.750655	666.28703	744.4339289	814.6293594	541.1932368	600.491494	760.0760682	508.4633577	342.509454	276.2824285	367.0925435	328.5570298	568.0995697	541.1932368	508.4633577	364.5568501	372.2169644	335.4607114	357.0543786	474.4130877	564.1754193	451.9439341	390.7223575	393.4400464	487.750655	568.0995697	290.0182746	814.6293594
ACTN2		16	13.08643294	12.04197398	17.1483754	13.547925	18.63573738	17.75311155	14.12324794	11.63178014	19.8353232	12.72858374	8.938297105	22.00866909	18.63573738	13.08643294	16.33619401	22.31589866	24.08394796	16.79546694	12.29500145	8.815240927	8.633825892	7.621103984	10.85283462	11.55143356	9.986644391	10.77786861	7.310651602	9.253505471	10.77786861	11.39240156	8.51496146	7.944739963	10.70342044	13.36140671	7.568461174	7.781239579	12.21007367	15.24220797	9.317868692
ACTR10		25.99207668	19.69831061	17.87659421	22.00866909	17.75311155	27.85761803	24.42014734	28.24649588	20.39297004	25.28132198	15.34822591	22.00866909	17.75311155	36.25228433	23.75237713	20.82146969	11.23555901	20.39297004	34.53530357	27.47409397	24.7610399	12.99603834	29.04061297	22.31589866	25.63423608	23.26356028	28.8400148	26.17286587	15.24220797	24.25146506	30.06472797	17.02992292	22.78480313	17.63048185	19.29292524	22.94328397	20.53481436	22.00866909	28.05138308	23.42537114
ACTR10L		17.1483754	14.92852786	23.42537114	16.33619401	16.56423878	13.45434264	12.29500145	13.547925	17.87659421	12.72858374	12.99603834	13.26911273	13.8325957	15.34822591	16.79546694	11.15794933	14.2214829	13.73704698	16.22335168	19.15965927	15.88947993	16.33619401	13.17745628	11.79415374	16	13.64215827	15.34822591	12.64066099	12.72858374	11.71268557	12.21007367	17.75311155	11.00433455	11.39240156	12.90626815	13.17745628	15.24220797	14.72300241	16.79546694	13.92880901
ACTR1A		424.6116075	349.7063057	298.1717981	451.9439341	451.9439341	477.7128917	451.9439341	467.8817025	436.5490646	497.9993331	491.1432291	439.5855035	398.9322648	508.4633577	448.8221293	415.8732269	390.7223575	357.0543786	458.2528363	451.9439341	481.0356476	410.1477773	471.1360771	321.7954239	256	380.0380341	398.9322648	374.8059382	364.5568501	377.4129196	362.038672	342.509454	393.4400464	442.6430624	335.4607114	369.6458741	328.5570298	401.7070581	284.0497848	497.9993331
ACTR2		744.4339289	519.1472537	455.0874528	719.0757764	792.3532767	666.28703	729.1137001	814.6293594	652.5750412	675.5880503	694.5814157	694.5814157	576.0299442	719.0757764	729.1137001	739.2917481	604.6682427	512	786.8800928	694.5814157	522.7582084	369.6458741	552.5648571	401.7070581	374.8059382	621.6677808	556.4082496	464.6498075	544.9575334	393.4400464	415.8732269	347.2907078	826.0011614	568.0995697	439.5855035	515.5612416	445.7218884	556.4082496	390.7223575	873.0981292
ACTR3		1016.926715	729.1137001	537.454942	1074.909884	1112.816499	1060.111282	1120.55675	1226.218194	1243.335562	1144.102029	1105.129714	1074.909884	1097.496026	1105.129714	1016.926715	1089.915067	1097.496026	942.2721542	1217.748086	1128.350839	1067.484939	1038.294507	1120.55675	1024	826.0011614	1192.687193	1176.267116	1200.982988	1136.199139	1067.484939	989.1188008	1082.386474	1530.725631	1184.4487	891.4437768	1152.059888	1067.484939	1144.102029	1120.55675	1686.714403
ACTR3B		41.35529058	39.94657756	26.90868529	64.4451552	51.98415337	30.2738447	54.56863307	64.89340671	64.4451552	43.11147446	50.91433496	32	57.68002961	38.31931855	36.25228433	78.79324245	52.34573175	89.26359465	30.48441594	60.96883187	31.34144952	30.69645182	26.17286587	36.50443891	38.8542363	37.53071838	33.35890435	23.42537114	39.12448889	27.85761803	44.63179732	38.31931855	44.94223602	30.69645182	35.75318842	32.2225776	36.50443891	35.75318842	37.79176517	218.2745323
ACTR5		39.6706464	50.91433496	22.627417	41.35529058	54.19169999	40.50421101	45.254834	51.62507259	50.21338227	42.81368175	43.41133848	45.254834	50.56264396	39.39662123	40.22442798	49.1800058	50.91433496	60.54768939	52.34573175	47.83517596	56.49299176	56.88593159	46.85074227	57.68002961	56.10276616	50.56264396	54.94818793	47.17661495	60.12945595	54.94818793	58.89200964	59.30163596	53.07645093	47.50475426	60.12945595	50.91433496	44.63179732	61.81992505	50.91433496	53.44562684
ACTR6		242.1907576	256	85.0358921	312.9959111	364.5568501	237.2065438	256	261.3791042	308.6868039	252.4755724	237.2065438	294.0667789	418.765854	243.8753275	304.4370214	276.2824285	347.2907078	296.1121751	250.7315962	280.1391875	144.007486	178.5271893	187.4029691	215.2694823	154.3434019	188.7064598	225.9719671	167.7303557	174.8531529	181.019336	170.0717842	216.7668	237.2065438	215.2694823	147.0333894	188.7064598	213.7825074	187.4029691	240.5178238	232.3249038
ACTR8		116.9704256	110.6607656	71.01244621	123.6398501	128	109.8963759	99.04415959	121.9376637	131.5985698	134.3637355	115.3600592	124.4998333	111.4304721	125.3657981	120.2589119	91.13921252	121.9376637	113.7718632	106.1529019	138.1412143	94.35322991	95.00950852	113.7718632	119.4282229	110.6607656	102.5369443	110.6607656	121.0953788	95.00950852	121.9376637	118.6032719	114.5632091	117.7840193	112.9859835	89.26359465	106.1529019	111.4304721	111.4304721	116.1624519	118.6032719
ACTRT2		10.77786861	9.447941291	13.36140671	10.62948651	10.41073484	10.33882265	8.224910613	7.012845771	9.382679594	10.33882265	9.126109727	8.51496146	8.339726087	9.986644391	8.397733469	8.51496146	7.464263932	11.79415374	10.70342044	10.85283462	8.815240927	7.835362381	10.41073484	9.000467878	11.71268557	9.579829637	9.51365692	8.815240927	9.253505471	10.85283462	10.056107	9.18958684	7.889861636	7.889861636	10.62948651	9.646462622	8.282119391	9.646462622	12.29500145	6.868523492
ACVR1C		29.65081798	36.75834736	56.10276616	25.45716748	19.97328878	24.08394796	27.85761803	20.82146969	19.69831061	21.25897303	24.5900029	25.63423608	22.16175149	22.78480313	26.72281342	24.93326655	26.35491255	32.44670335	25.63423608	19.97328878	23.42537114	34.7755156	25.28132198	26.90868529	18.00093576	16.67945217	23.91758798	17.02992292	26.17286587	23.91758798	32.2225776	21.55573723	20.2521055	25.63423608	25.45716748	24.5900029	25.28132198	22.16175149	27.85761803	18.25221945
ACVR2A		170.0717842	130.6895521	67.6491546	164.2785149	133.4356174	143.0127537	133.4356174	167.7303557	114.5632091	159.7863103	133.4356174	141.0438548	134.3637355	162.016844	145.0091373	131.5985698	134.3637355	124.4998333	156.4979555	150.1228735	238.8564458	210.8393004	221.3215312	219.7927517	123.6398501	206.5002904	174.8531529	190.019017	199.4661324	205.0738887	209.382927	159.7863103	219.7927517	196.7200232	195.3611787	212.3058037	194.0117205	195.3611787	216.7668	178.5271893
ACVR2B		8.938297105	11.63178014	11.55143356	9.317868692	7.835362381	9.579829637	8.815240927	9.781122222	8.815240927	11.55143356	7.361501205	8.633825892	8.938297105	7.835362381	8.633825892	9.646462622	8.6938789	9.000467878	8.5741877	9.9176616	7.516181994	8.6938789	6.821079134	9.317868692	7.781239579	6.634556367	7.727490631	10.62948651	10.41073484	8.75434961	7.310651602	11.47164198	7.516181994	9.253505471	9.063071082	6.91629785	8.5741877	8.168097006	7.568461174	7.210003701
ACYP1		60.54768939	50.56264396	83.86517785	44.94223602	48.50293013	45.88656794	47.83517596	44.01733818	40.50421101	52.70982511	58.89200964	57.28160454	56.10276616	49.8665331	42.81368175	56.88593159	45.56960626	44.63179732	60.12945595	54.94818793	48.84029469	41.93258892	40.78594007	29.65081798	54.56863307	42.81368175	46.85074227	39.12448889	51.26847217	42.51794605	56.10276616	40.50421101	36.50443891	41.64293937	46.20573426	39.94657756	35.26096371	43.71328822	47.17661495	43.71328822
ACYP2		25.45716748	36.25228433	54.19169999	29.85705573	34.05984584	27.09585	24.42014734	23.58830748	33.8245773	31.12495832	24.25146506	26.90868529	37.79176517	31.55944654	34.53530357	30.69645182	28.24649588	38.58585049	28.05138308	28.8400148	30.06472797	29.44600482	30.2738447	34.2967508	30.90996253	31.77895985	31.77895985	32.89964245	50.56264396	27.47409397	24.7610399	33.8245773	29.65081798	30.69645182	28.05138308	30.06472797	27.28431654	32.67238802	39.39662123	19.29292524
ADA		186.1084822	110.6607656	143.0127537	168.8970126	225.9719671	195.3611787	265.0278205	148.0560875	147.0333894	227.5437264	225.9719671	121.0953788	130.6895521	165.4211623	181.019336	205.0738887	144.007486	218.2745323	212.3058037	167.7303557	1710.260059	1105.129714	1499.223753	885.2861249	760.0760682	1038.294507	1478.583496	765.3628153	955.4257833	962.0712952	1112.816499	929.299615	1234.747216	504.9511447	831.7464539	1160.073099	982.2864582	1144.102029	776.0468821	474.4130877
ADAD1		7.674112955	13.64215827	12.29500145	8.168097006	8	8.75434961	8	9.9176616	7.727490631	12.04197398	10.48314723	9.781122222	12.12573253	8.51496146	7.944739963	7.516181994	11.63178014	9.579829637	10.19648502	7.621103984	8.456144324	11.15794933	9.781122222	8.938297105	9.646462622	7.160200567	8.75434961	8.51496146	9.253505471	8.815240927	7.727490631	8.75434961	8.815240927	8.815240927	8	9.126109727	9.253505471	8.6938789	9.781122222	8.633825892
ADAL		45.88656794	34.05984584	26.53822547	45.254834	48.16789592	51.26847217	43.11147446	57.68002961	59.30163596	54.56863307	43.71328822	50.21338227	70.03479688	51.98415337	49.8665331	46.20573426	48.50293013	37.79176517	39.39662123	54.19169999	47.50475426	41.93258892	36.50443891	57.68002961	31.77895985	43.11147446	43.41133848	54.19169999	66.71780869	54.94818793	54.56863307	54.19169999	54.56863307	67.6491546	48.84029469	62.24991663	49.8665331	38.8542363	65.34477605	40.22442798
ADAM10		564.1754193	448.8221293	230.7201184	552.5648571	560.278375	600.491494	613.1090968	666.28703	744.4339289	675.5880503	544.9575334	576.0299442	652.5750412	515.5612416	560.278375	630.3459396	699.4126115	530.055641	584.0710225	666.28703	719.0757764	556.4082496	648.0673761	661.6846493	433.5335999	792.3532767	729.1137001	855.1300295	837.531708	831.7464539	714.1087572	625.9918222	689.7835914	776.0468821	709.1760477	837.531708	699.4126115	694.5814157	749.6118763	648.0673761
ADAM12		15.67072476	12.90626815	23.10286713	18.25221945	16.44982123	14.4200074	18.37917368	18.12614216	15.03236399	16.44982123	16.1112888	21.25897303	20.96629446	13.08643294	13.26911273	14.12324794	18.12614216	14.92852786	14.6213032	18.37917368	12.04197398	10.26740718	12.64066099	11.71268557	14.92852786	15.45498126	12.04197398	13.547925	12.21007367	10.77786861	12.29500145	16	8.282119391	10.48314723	10.26740718	11.63178014	9.713559075	12.04197398	16.33619401	12.81711804
ADAM15		28.4429658	45.88656794	70.52192742	33.12847756	28.4429658	30.48441594	22.78480313	23.58830748	25.28132198	38.8542363	27.85761803	30.90996253	28.8400148	22.31589866	32	38.31931855	44.01733818	34.53530357	38.8542363	39.6706464	26.72281342	36.25228433	26.90868529	28.4429658	41.64293937	28.8400148	31.55944654	34.05984584	34.53530357	30.2738447	32.2225776	25.63423608	22.47111801	23.91758798	35.01739844	26.53822547	31.77895985	31.34144952	41.64293937	25.28132198
ADAM17		230.7201184	176.0693527	174.8531529	242.1907576	224.4110647	216.7668	221.3215312	227.5437264	200.8535291	222.8609442	227.5437264	242.1907576	230.7201184	210.8393004	227.5437264	222.8609442	222.8609442	195.3611787	227.5437264	227.5437264	168.8970126	149.0858991	188.7064598	160.8977119	164.2785149	178.5271893	167.7303557	150.1228735	181.019336	166.5717575	153.2772742	176.0693527	212.3058037	194.0117205	182.278425	146.0177556	171.254727	190.019017	154.3434019	210.8393004
ADAM19		25.63423608	32	52.70982511	37.27147477	29.85705573	23.10286713	35.75318842	26.53822547	30.69645182	25.99207668	44.94223602	36.75834736	21.25897303	23.91758798	30.69645182	27.85761803	34.7755156	33.35890435	30.48441594	31.55944654	28.05138308	28.05138308	26.17286587	26.90868529	46.20573426	32	31.55944654	30.69645182	32.67238802	30.90996253	26.90868529	40.22442798	26.35491255	29.04061297	37.53071838	28.8400148	35.26096371	36.25228433	28.24649588	43.41133848
ADAM22		23.42537114	20.11221399	12.46663327	30.06472797	35.01739844	15.77972327	23.42537114	29.85705573	20.2521055	26.72281342	24.42014734	19.29292524	15.88947993	23.10286713	22.94328397	31.34144952	14.82540899	26.72281342	25.45716748	18.25221945	12.12573253	11.00433455	11.00433455	14.6213032	23.26356028	22.16175149	16.22335168	11.79415374	15.13692235	14.12324794	12.29500145	15.24220797	16.33619401	17.87659421	11.71268557	14.6213032	22.16175149	17.26765178	15.13692235	15.67072476
ADAM23		35.01739844	27.47409397	33.8245773	37.27147477	35.01739844	21.25897303	32.89964245	26.90868529	24.5900029	23.42537114	29.24260641	35.01739844	46.85074227	30.69645182	37.79176517	28.05138308	34.53530357	37.27147477	25.99207668	26.53822547	20.2521055	19.29292524	21.85664411	41.06962872	55.3303828	30.48441594	24.5900029	25.8125363	23.91758798	25.45716748	22.00866909	34.05984584	38.58585049	29.44600482	31.34144952	33.35890435	39.6706464	28.64080227	20.82146969	22.94328397
ADAM28		333.143515	413.0005807	290.0182746	380.0380341	372.2169644	445.7218884	377.4129196	304.4370214	337.7940252	354.5880238	413.0005807	415.8732269	362.038672	367.0925435	377.4129196	352.1387054	401.7070581	377.4129196	292.0355113	374.8059382	556.4082496	719.0757764	491.1432291	491.1432291	455.0874528	448.8221293	491.1432291	519.1472537	415.8732269	455.0874528	544.9575334	491.1432291	592.2243502	494.5594004	560.278375	576.0299442	552.5648571	568.0995697	433.5335999	474.4130877
ADAM33		128	116.1624519	89.88447205	101.8286699	114.5632091	96.33579183	123.6398501	112.9859835	91.77313587	83.86517785	178.5271893	89.88447205	91.13921252	103.2501452	106.1529019	116.1624519	94.35322991	130.6895521	80.44885597	93.05424111	49.52207979	47.17661495	69.07060714	70.52192742	141.0438548	91.13921252	74.54294953	76.6386371	83.86517785	63.55791971	66.71780869	105.4196502	100.4267645	76.10925536	77.7084726	71.01244621	89.26359465	101.1252879	63.55791971	171.254727
ADAM5		32	38.05462768	37.79176517	38.05462768	32.89964245	48.50293013	29.65081798	31.34144952	32.2225776	32.44670335	21.11212657	43.11147446	38.31931855	25.10669113	33.12847756	22.00866909	49.52207979	43.11147446	34.2967508	43.41133848	28.4429658	65.34477605	28.8400148	35.50622311	25.99207668	33.59093388	45.56960626	51.62507259	27.47409397	45.88656794	39.6706464	33.12847756	39.94657756	32.89964245	35.01739844	45.254834	48.84029469	41.93258892	41.64293937	26.90868529
ADAM8		28.24649588	32.89964245	34.7755156	24.42014734	26.17286587	28.8400148	28.05138308	22.47111801	23.26356028	24.93326655	30.69645182	30.06472797	31.12495832	22.16175149	29.04061297	30.06472797	24.93326655	32.89964245	28.64080227	26.72281342	22.47111801	26.17286587	29.24260641	26.72281342	23.91758798	21.70566924	25.45716748	23.10286713	25.28132198	29.65081798	28.05138308	24.42014734	24.42014734	20.39297004	28.8400148	23.91758798	25.99207668	27.09585	25.45716748	27.09585
ADAM9		106.1529019	91.13921252	53.44562684	105.4196502	124.4998333	126.2377862	109.8963759	118.6032719	115.3600592	138.1412143	113.7718632	99.04415959	85.62736351	108.3834	101.1252879	89.26359465	92.41146851	67.18186775	101.8286699	97.00586026	121.9376637	121.0953788	136.2393834	95.67035191	86.82267696	111.4304721	95.00950852	109.8963759	97.00586026	121.9376637	109.1372661	105.4196502	101.1252879	125.3657981	88.64700596	101.1252879	101.8286699	114.5632091	102.5369443	128.8903104
ADAMTS1		128	304.4370214	142.0248924	150.1228735	224.4110647	94.35322991	128.8903104	147.0333894	112.2055323	86.22294892	159.7863103	128.8903104	142.0248924	171.254727	225.9719671	104.6914635	95.67035191	135.2983092	99.04415959	85.62736351	34.05984584	27.09585	35.01739844	29.65081798	64.89340671	47.17661495	40.22442798	31.77895985	45.254834	27.6651914	19.02731384	43.41133848	47.83517596	71.01244621	36.50443891	29.65081798	27.85761803	43.41133848	28.05138308	50.91433496
ADAMTS10		51.98415337	70.03479688	77.17170097	57.28160454	72.00374302	41.93258892	76.10925536	59.71411146	55.3303828	38.58585049	69.07060714	55.3303828	43.41133848	39.39662123	49.52207979	50.91433496	44.01733818	54.19169999	45.254834	45.56960626	33.12847756	36.75834736	39.94657756	44.94223602	87.42657643	58.48521281	45.88656794	43.41133848	38.8542363	38.31931855	48.16789592	56.10276616	48.84029469	45.56960626	58.89200964	44.63179732	54.56863307	56.88593159	33.59093388	48.16789592
ADAMTS12		49.8665331	34.53530357	58.48521281	51.62507259	54.94818793	41.93258892	54.94818793	52.34573175	34.7755156	41.35529058	57.68002961	40.78594007	41.06962872	32.2225776	38.31931855	46.52712055	37.53071838	38.58585049	38.8542363	42.51794605	35.75318842	21.40684088	41.93258892	33.12847756	62.24991663	48.50293013	41.35529058	41.64293937	34.2967508	35.50622311	40.78594007	54.19169999	40.22442798	37.53071838	44.94223602	35.01739844	44.01733818	50.91433496	34.7755156	70.03479688
ADAMTS14		22.78480313	29.44600482	40.22442798	33.59093388	25.99207668	22.31589866	25.8125363	18.63573738	13.64215827	17.75311155	25.10669113	34.2967508	17.87659421	19.42711815	23.75237713	24.93326655	16.56423878	22.627417	22.78480313	22.31589866	18.25221945	17.50869922	18.76535919	13.36140671	20.82146969	14.92852786	18.76535919	13.26911273	17.50869922	15.45498126	17.02992292	14.6213032	13.17745628	18.12614216	16.44982123	17.02992292	14.72300241	22.94328397	19.8353232	17.1483754
ADAMTS15		137.1870032	278.2041248	218.2745323	162.016844	188.7064598	69.5510312	99.7330662	89.88447205	69.07060714	64.4451552	101.1252879	292.0355113	70.03479688	85.0358921	118.6032719	82.71058116	60.54768939	45.88656794	79.3412928	86.82267696	36.00187151	41.64293937	37.01402188	25.63423608	36.75834736	39.12448889	31.55944654	34.53530357	37.01402188	30.2738447	32.89964245	26.17286587	57.68002961	53.81737058	26.35491255	23.42537114	24.42014734	38.05462768	39.12448889	39.6706464
ADAMTS17		13.73704698	19.29292524	22.00866909	21.11212657	12.38051995	16	15.13692235	13.64215827	13.26911273	15.13692235	16.22335168	16.79546694	15.34822591	16.22335168	16.1112888	15.13692235	16.79546694	17.63048185	13.8325957	15.34822591	33.59093388	33.59093388	25.45716748	40.50421101	44.01733818	31.12495832	47.17661495	44.32350298	29.04061297	38.05462768	38.31931855	39.39662123	21.85664411	34.7755156	38.58585049	43.11147446	54.56863307	47.17661495	49.1800058	27.28431654
ADAMTS18		8.397733469	12.21007367	12.72858374	10.62948651	12.90626815	13.8325957	11.95879399	9.579829637	9.781122222	10.41073484	10.70342044	14.4200074	10.41073484	9.713559075	10.19648502	7.621103984	10.62948651	9.253505471	16.33619401	8	14.92852786	15.45498126	10.33882265	12.29500145	10.48314723	20.39297004	25.28132198	41.93258892	13.92880901	36.25228433	12.72858374	12.81711804	10.41073484	10.12605275	15.88947993	35.26096371	15.45498126	18.63573738	36.00187151	33.59093388
ADAMTS2		67.18186775	135.2983092	67.18186775	106.8912537	112.2055323	69.5510312	98.3600116	102.5369443	64.4451552	89.26359465	116.1624519	78.79324245	63.55791971	78.79324245	91.13921252	97.00586026	51.98415337	64.89340671	95.00950852	64.4451552	34.53530357	19.56224444	43.71328822	38.8542363	130.6895521	109.1372661	73.51669472	48.50293013	79.3412928	52.70982511	27.85761803	64.89340671	77.17170097	66.25695513	53.81737058	51.26847217	77.7084726	95.00950852	59.71411146	136.2393834
ADAMTS20		24.25146506	19.8353232	22.00866909	23.75237713	21.85664411	19.69831061	16.1112888	16.67945217	17.02992292	17.02992292	14.52030649	22.31589866	24.25146506	14.52030649	17.1483754	19.15965927	23.91758798	23.42537114	19.8353232	21.11212657	11.79415374	12.64066099	13.26911273	10.26740718	11.15794933	11.55143356	12.99603834	11.95879399	11.79415374	12.55334557	10.26740718	10.77786861	11.23555901	15.88947993	12.46663327	12.72858374	12.90626815	9.579829637	12.64066099	9.646462622
ADAMTS3		25.45716748	27.6651914	27.47409397	20.53481436	27.47409397	23.10286713	30.69645182	28.8400148	24.5900029	22.78480313	32.44670335	20.67764529	38.31931855	19.8353232	23.42537114	29.65081798	21.40684088	25.10669113	23.26356028	22.00866909	34.53530357	31.77895985	38.58585049	38.05462768	92.41146851	59.71411146	72.00374302	51.98415337	42.81368175	35.01739844	27.09585	67.18186775	99.04415959	43.71328822	62.68289905	56.10276616	49.1800058	62.68289905	30.48441594	57.68002961
ADAMTS5		32.44670335	85.0358921	39.94657756	34.05984584	44.63179732	38.31931855	43.11147446	44.63179732	30.90996253	45.56960626	87.42657643	41.06962872	39.6706464	39.94657756	55.71523605	56.10276616	28.4429658	31.55944654	38.58585049	22.31589866	18.50701094	14.72300241	21.40684088	13.92880901	25.63423608	18.50701094	17.26765178	16.33619401	13.64215827	18.25221945	18.76535919	15.88947993	14.6213032	33.8245773	16.67945217	17.50869922	12.72858374	19.42711815	13.17745628	22.627417
ADAMTS6		27.09585	32.67238802	20.2521055	29.85705573	28.4429658	22.627417	25.45716748	20.11221399	24.42014734	21.70566924	23.58830748	24.08394796	25.8125363	43.11147446	35.75318842	26.17286587	21.70566924	27.09585	23.26356028	15.24220797	11.08087574	9.51365692	12.38051995	14.4200074	21.85664411	13.36140671	10.85283462	13.08643294	14.4200074	9.317868692	10.48314723	17.1483754	12.21007367	24.25146506	14.6213032	13.64215827	15.56247916	15.24220797	18.12614216	13.08643294
ADAMTS7		33.8245773	33.59093388	34.7755156	35.26096371	40.78594007	31.77895985	38.58585049	31.34144952	18.12614216	37.79176517	49.52207979	32.44670335	27.28431654	26.17286587	27.85761803	45.254834	29.85705573	33.8245773	37.01402188	31.12495832	33.35890435	42.51794605	30.06472797	34.7755156	45.88656794	30.90996253	38.58585049	28.8400148	30.90996253	33.59093388	33.35890435	35.01739844	24.25146506	33.35890435	34.7755156	29.24260641	44.01733818	34.53530357	29.24260641	30.06472797
ADAMTS8		42.81368175	37.27147477	63.11889309	29.04061297	39.12448889	22.31589866	30.69645182	32.89964245	25.63423608	24.25146506	43.11147446	30.69645182	25.10669113	24.7610399	32.44670335	23.10286713	18.63573738	19.56224444	22.94328397	27.85761803	25.63423608	26.17286587	25.28132198	27.85761803	37.79176517	36.25228433	22.78480313	24.93326655	31.34144952	23.75237713	23.58830748	34.05984584	27.28431654	27.28431654	29.24260641	27.47409397	28.4429658	29.85705573	21.85664411	25.10669113
ADAMTS9		72.50456866	131.5985698	94.35322991	89.88447205	145.0091373	70.03479688	101.1252879	77.17170097	72.50456866	54.94818793	102.5369443	78.79324245	82.71058116	73.00887782	98.3600116	113.7718632	65.79928491	101.8286699	56.10276616	76.6386371	33.8245773	25.63423608	35.75318842	48.16789592	143.0127537	77.7084726	61.81992505	53.07645093	65.79928491	47.83517596	27.28431654	72.50456866	71.50637684	64.89340671	67.18186775	45.254834	68.11969168	78.79324245	32.89964245	73.00887782
ADAMTSL1		9.849155307	10.70342044	15.67072476	11.71268557	11.63178014	10.55606329	11.47164198	12.38051995	11.87618857	11.63178014	11.63178014	9.713559075	11.47164198	11.63178014	14.12324794	12.55334557	13.45434264	11.63178014	15.77972327	15.03236399	12.90626815	12.12573253	13.547925	10.19648502	11.00433455	13.8325957	11.63178014	13.17745628	16.44982123	11.23555901	9.986644391	14.02569154	10.70342044	10.55606329	12.99603834	12.38051995	13.26911273	11.39240156	10.85283462	10.41073484
ADAMTSL2		85.0358921	245.5716145	84.44850629	151.1670607	122.7858073	71.50637684	115.3600592	106.8912537	119.4282229	70.03479688	140.0695938	134.3637355	121.9376637	83.86517785	91.77313587	126.2377862	127.1158394	159.7863103	74.02804377	116.9704256	21.25897303	27.85761803	27.47409397	51.26847217	69.07060714	32	27.47409397	44.94223602	22.16175149	37.01402188	28.24649588	58.08122594	48.16789592	70.03479688	41.64293937	38.31931855	37.53071838	54.19169999	25.8125363	74.54294953
ADAMTSL2L		27.47409397	36.50443891	42.81368175	22.31589866	24.7610399	26.17286587	23.91758798	23.26356028	32.67238802	27.6651914	27.6651914	23.75237713	27.09585	27.6651914	23.91758798	32.2225776	37.27147477	27.09585	36.50443891	34.7755156	26.53822547	35.75318842	25.28132198	30.90996253	27.28431654	28.4429658	25.45716748	32	27.28431654	37.01402188	26.53822547	27.47409397	25.45716748	26.72281342	35.50622311	27.85761803	27.28431654	22.94328397	38.05462768	36.75834736
ADAMTSL3		12.46663327	15.67072476	17.63048185	10.85283462	10.70342044	11.63178014	10.70342044	12.12573253	9.9176616	11.00433455	12.64066099	12.90626815	15.56247916	12.38051995	11.79415374	10.70342044	15.13692235	13.08643294	12.38051995	10.85283462	12.38051995	12.90626815	11.63178014	11.00433455	10.41073484	11.79415374	9.253505471	11.47164198	10.26740718	10.41073484	11.00433455	12.21007367	10.056107	13.8325957	13.73704698	11.39240156	13.26911273	13.45434264	12.99603834	13.73704698
ADAMTSL5		54.56863307	52.70982511	91.77313587	48.84029469	39.39662123	36.50443891	39.6706464	30.2738447	42.81368175	37.79176517	41.06962872	39.94657756	36.00187151	37.27147477	47.50475426	45.254834	38.58585049	53.07645093	47.83517596	39.6706464	49.8665331	58.89200964	49.8665331	39.12448889	53.07645093	47.50475426	41.06962872	40.22442798	52.70982511	41.64293937	55.3303828	40.78594007	33.35890435	33.35890435	53.07645093	40.22442798	44.01733818	38.8542363	56.10276616	33.59093388
ADAP1		284.0497848	192.6715837	229.1264182	372.2169644	342.509454	282.0877097	263.1971396	330.8423246	265.0278205	238.8564458	245.5716145	317.3651712	252.4755724	326.2875206	308.6868039	252.4755724	319.5726205	256	317.3651712	296.1121751	221.3215312	290.0182746	276.2824285	266.8712348	202.2505758	245.5716145	292.0355113	225.9719671	245.5716145	227.5437264	284.0497848	243.8753275	304.4370214	266.8712348	286.0255073	256	274.3740064	268.727471	247.2797002	290.0182746
ADAP2		16.33619401	22.94328397	14.2214829	15.88947993	20.11221399	13.73704698	16.33619401	16	12.55334557	17.50869922	15.03236399	13.08643294	15.45498126	15.13692235	16.79546694	15.67072476	18.63573738	19.15965927	12.55334557	16.1112888	12.99603834	17.87659421	16.44982123	18.37917368	24.5900029	16	19.29292524	16.44982123	15.03236399	16.56423878	14.92852786	17.26765178	25.99207668	14.32040113	17.87659421	15.67072476	15.13692235	18.12614216	19.69831061	28.4429658
ADAR		140.0695938	123.6398501	105.4196502	125.3657981	116.9704256	158.6825856	116.9704256	155.4169452	96.33579183	144.007486	122.7858073	158.6825856	95.67035191	171.254727	147.0333894	125.3657981	110.6607656	85.62736351	115.3600592	124.4998333	129.7868134	136.2393834	107.6347412	106.1529019	107.6347412	117.7840193	97.68058937	94.35322991	85.62736351	115.3600592	115.3600592	88.64700596	158.6825856	107.6347412	126.2377862	107.6347412	112.2055323	109.1372661	67.18186775	128
ADARB1		76.10925536	59.71411146	43.41133848	68.11969168	83.28587875	71.50637684	78.24897777	74.02804377	78.79324245	66.71780869	68.11969168	85.0358921	111.4304721	71.01244621	74.54294953	75.06143675	82.71058116	88.03467636	70.52192742	82.13925744	57.28160454	56.88593159	66.25695513	93.70148454	100.4267645	73.00887782	78.79324245	77.17170097	56.10276616	65.34477605	66.71780869	89.26359465	64.4451552	77.17170097	74.02804377	72.00374302	62.24991663	60.54768939	57.68002961	88.03467636
ADARB2		6.964404506	8	13.92880901	7.727490631	7.260153243	6.190259974	6.773962499	5.205367422	5.540437872	7.568461174	6.773962499	6.773962499	6.588728138	6.320330495	6.408559021	6.320330495	7.464263932	6.821079134	7.464263932	6.588728138	6.453134074	8.633825892	6.105036836	5.775716782	6.062866266	6.773962499	5.897076869	6.821079134	8.633825892	5.351710219	6.868523492	6.276672783	5.735820992	5.696200782	7.160200567	6.105036836	6.634556367	7.160200567	8.51496146	6.320330495
ADAT1		97.68058937	242.1907576	101.8286699	125.3657981	131.5985698	106.8912537	103.9683067	94.35322991	119.4282229	92.41146851	83.28587875	148.0560875	207.9366135	88.64700596	121.0953788	121.9376637	153.2772742	163.1437603	92.41146851	131.5985698	70.03479688	146.0177556	103.2501452	188.7064598	190.019017	86.22294892	118.6032719	97.00586026	69.5510312	99.7330662	89.88447205	167.7303557	120.2589119	122.7858073	124.4998333	138.1412143	113.7718632	93.70148454	77.7084726	88.03467636
ADAT2		141.0438548	178.5271893	160.8977119	151.1670607	113.7718632	121.0953788	102.5369443	101.1252879	160.8977119	132.5139103	126.2377862	155.4169452	192.6715837	134.3637355	129.7868134	144.007486	157.5864849	157.5864849	134.3637355	167.7303557	110.6607656	160.8977119	100.4267645	178.5271893	122.7858073	112.2055323	138.1412143	123.6398501	131.5985698	112.2055323	139.1020624	137.1870032	117.7840193	133.4356174	121.0953788	117.7840193	127.1158394	123.6398501	153.2772742	100.4267645
ADCK1		50.91433496	64	66.25695513	66.25695513	51.98415337	46.20573426	53.81737058	49.1800058	51.26847217	46.20573426	50.21338227	60.12945595	54.19169999	46.85074227	69.5510312	49.8665331	56.49299176	41.35529058	49.52207979	55.3303828	52.34573175	70.03479688	61.81992505	64.4451552	63.11889309	50.91433496	54.94818793	54.19169999	55.71523605	56.10276616	73.51669472	54.19169999	55.71523605	55.3303828	74.02804377	64	63.55791971	56.10276616	50.56264396	52.34573175
ADCK2		37.27147477	39.12448889	34.2967508	39.39662123	39.6706464	41.06962872	36.50443891	30.69645182	30.48441594	32.44670335	28.24649588	38.8542363	43.71328822	34.05984584	30.90996253	36.75834736	45.254834	32.44670335	37.27147477	39.6706464	37.79176517	32.89964245	24.08394796	41.93258892	33.35890435	28.05138308	29.85705573	33.12847756	21.11212657	47.83517596	31.34144952	32.2225776	24.08394796	34.53530357	30.69645182	30.48441594	30.69645182	30.06472797	31.55944654	26.35491255
ADCK3		147.0333894	143.0127537	117.7840193	158.6825856	178.5271893	138.1412143	143.0127537	143.0127537	139.1020624	160.8977119	131.5985698	137.1870032	116.1624519	136.2393834	149.0858991	172.4458978	145.0091373	152.2185107	170.0717842	134.3637355	179.7689441	179.7689441	202.2505758	183.5462717	178.5271893	207.9366135	235.5680386	157.5864849	178.5271893	187.4029691	219.7927517	227.5437264	165.4211623	168.8970126	261.3791042	163.1437603	177.2940119	237.2065438	127.1158394	128.8903104
ADCY1		7.361501205	8.111675838	17.02992292	9.000467878	7.464263932	7.260153243	8.876555777	8	7.412704495	7.727490631	10.12605275	8.111675838	7.674112955	8.224910613	8.5741877	8.938297105	8.815240927	9.579829637	10.12605275	8.397733469	12.21007367	16.44982123	11.55143356	9.781122222	9.447941291	9.253505471	9.579829637	7.464263932	7.781239579	9.986644391	9.51365692	10.48314723	8.633825892	8.815240927	10.33882265	8.224910613	9.000467878	8.938297105	12.04197398	7.464263932
ADCY10		18.76535919	25.10669113	39.6706464	19.69831061	20.82146969	20.67764529	18.12614216	22.78480313	13.36140671	19.97328878	25.28132198	17.1483754	20.11221399	19.69831061	19.97328878	26.35491255	21.40684088	18.25221945	23.42537114	17.63048185	18.89588258	25.63423608	24.7610399	23.42537114	22.16175149	22.627417	20.96629446	19.56224444	20.82146969	19.8353232	21.25897303	23.58830748	12.29500145	15.77972327	19.15965927	19.69831061	17.87659421	19.15965927	36.00187151	19.02731384
ADCY2		27.6651914	53.07645093	28.4429658	36.75834736	34.05984584	27.47409397	34.05984584	28.8400148	28.4429658	30.06472797	43.71328822	32.44670335	36.50443891	21.85664411	28.24649588	32	18.00093576	75.58353033	33.12847756	30.90996253	27.85761803	19.29292524	24.7610399	36.75834736	38.31931855	34.7755156	30.2738447	25.99207668	29.04061297	27.6651914	16.44982123	49.52207979	37.79176517	35.01739844	37.79176517	25.99207668	36.25228433	41.06962872	24.42014734	47.17661495
ADCY3		24.93326655	25.99207668	27.6651914	24.25146506	25.63423608	22.627417	23.10286713	18.12614216	20.82146969	20.96629446	23.58830748	22.31589866	22.47111801	21.85664411	24.42014734	28.05138308	23.26356028	25.99207668	23.58830748	18.76535919	20.82146969	25.63423608	24.5900029	20.39297004	25.63423608	20.2521055	24.7610399	20.11221399	21.11212657	23.42537114	20.67764529	20.39297004	17.63048185	21.25897303	21.40684088	16	23.26356028	20.67764529	26.17286587	16.33619401
ADCY5		86.22294892	88.64700596	50.91433496	103.2501452	117.7840193	81.00842201	113.7718632	88.64700596	67.6491546	79.3412928	126.2377862	88.03467636	73.51669472	101.1252879	108.3834	90.50966799	56.49299176	60.96883187	77.17170097	73.00887782	44.63179732	22.47111801	60.54768939	48.84029469	104.6914635	72.50456866	54.94818793	42.81368175	50.56264396	44.63179732	33.59093388	94.35322991	78.24897777	63.11889309	49.1800058	53.44562684	59.71411146	81.57188015	38.05462768	95.67035191
ADCY7		95.67035191	70.52192742	40.78594007	106.8912537	129.7868134	128.8903104	135.2983092	131.5985698	147.0333894	101.8286699	152.2185107	86.22294892	152.2185107	111.4304721	94.35322991	150.1228735	113.7718632	156.4979555	112.9859835	171.254727	225.9719671	187.4029691	184.822937	294.0667789	229.1264182	207.9366135	229.1264182	230.7201184	203.6573398	306.5545484	240.5178238	263.1971396	310.8338904	215.2694823	202.2505758	296.1121751	268.727471	212.3058037	248.9996665	232.3249038
ADCY8		6.868523492	5.979396995	8.397733469	8.168097006	7.210003701	8.282119391	6.36429187	9.781122222	8.815240927	5.775716782	7.944739963	7.160200567	7.310651602	7.160200567	8.168097006	10.19648502	5.028053498	11.08087574	7.781239579	8.75434961	7.260153243	7.464263932	6.147500725	6.634556367	9.063071082	7.568461174	6.91629785	6.190259974	9.646462622	8.633825892	6.147500725	8.456144324	7.310651602	6.408559021	6.453134074	7.568461174	7.160200567	8.51496146	8.75434961	9.579829637
ADCY9		132.5139103	117.7840193	89.88447205	109.1372661	120.2589119	114.5632091	113.7718632	124.4998333	85.62736351	97.68058937	135.2983092	106.8912537	89.88447205	106.1529019	123.6398501	106.1529019	83.28587875	86.22294892	106.1529019	83.28587875	38.31931855	43.71328822	48.84029469	46.20573426	88.03467636	64.4451552	40.78594007	43.11147446	45.56960626	47.17661495	44.01733818	77.7084726	80.44885597	67.18186775	51.26847217	43.11147446	52.34573175	59.71411146	29.04061297	89.88447205
ADCYAP1		17.50869922	14.2214829	30.90996253	16.33619401	15.56247916	16.33619401	16.91228865	15.45498126	15.56247916	16.67945217	14.32040113	15.45498126	18.25221945	17.75311155	21.85664411	17.75311155	15.45498126	17.50869922	15.34822591	18.63573738	12.55334557	20.11221399	12.29500145	15.03236399	17.50869922	14.52030649	14.82540899	14.82540899	15.67072476	14.92852786	13.36140671	16.33619401	11.55143356	13.17745628	18.37917368	12.72858374	12.12573253	15.45498126	20.2521055	11.23555901
ADCYAP1R1		31.12495832	48.50293013	27.09585	25.28132198	31.77895985	17.75311155	30.06472797	25.28132198	26.53822547	19.29292524	38.8542363	24.42014734	21.25897303	19.42711815	21.40684088	18.25221945	24.25146506	19.8353232	24.42014734	22.00866909	19.29292524	24.42014734	22.00866909	20.11221399	25.28132198	22.47111801	17.63048185	18.37917368	20.67764529	22.00866909	18.89588258	23.75237713	24.5900029	23.75237713	22.47111801	17.02992292	23.58830748	19.97328878	18.37917368	14.02569154
ADD1		265.0278205	179.7689441	122.7858073	233.9408513	278.2041248	265.0278205	302.3341213	312.9959111	213.7825074	274.3740064	268.727471	187.4029691	190.019017	245.5716145	222.8609442	276.2824285	213.7825074	245.5716145	270.5966184	218.2745323	227.5437264	158.6825856	212.3058037	167.7303557	173.6453539	213.7825074	232.3249038	153.2772742	153.2772742	167.7303557	160.8977119	191.3407038	181.019336	207.9366135	162.016844	188.7064598	202.2505758	218.2745323	142.0248924	377.4129196
ADD3		765.3628153	407.3146797	347.2907078	729.1137001	814.6293594	797.8645296	786.8800928	699.4126115	458.2528363	596.3435963	670.9214228	704.2774109	568.0995697	630.3459396	560.278375	734.185087	537.454942	541.1932368	596.3435963	522.7582084	324.0336881	190.019017	382.6814077	265.0278205	337.7940252	418.765854	398.9322648	304.4370214	261.3791042	401.7070581	362.038672	349.7063057	369.6458741	427.5650147	308.6868039	337.7940252	328.5570298	442.6430624	198.0883192	749.6118763
ADGB		4.823231311	6.408559021	7.361501205	5.063026376	4.993322196	4.75682846	4.563054863	4.316912946	4.691339797	5.314743256	4.723970646	6.498019171	4.823231311	4.723970646	4.438277888	5.241573615	8.224910613	5.696200782	4.856779538	5.13370359	4.438277888	6.680703355	4.169863043	4.890561111	3.91768119	4.407620464	4.500233939	4.626752736	4.9588308	5.617779503	4.0278222	5.775716782	4.75682846	4.890561111	5.351710219	4.9588308	6.147500725	4.084048503	5.502167273	4.823231311
ADGRD1		11.3137085	10.92832205	8.397733469	18.76535919	15.24220797	12.46663327	13.92880901	14.92852786	13.36140671	19.29292524	20.67764529	11.15794933	13.73704698	11.79415374	8.397733469	7.412704495	15.34822591	7.621103984	11.00433455	8.5741877	8.339726087	10.92832205	11.00433455	12.21007367	15.77972327	12.72858374	13.45434264	20.82146969	11.47164198	26.17286587	12.12573253	26.35491255	6.964404506	16.44982123	9.18958684	12.72858374	10.19648502	11.39240156	15.45498126	15.34822591
ADGRD2		10.19648502	9.447941291	10.41073484	7.674112955	9.781122222	8.456144324	8.876555777	8.51496146	9.253505471	9.646462622	8	8.456144324	8.938297105	8.456144324	8.339726087	8.282119391	7.944739963	9.51365692	8.6938789	11.39240156	9.51365692	12.12573253	11.47164198	11.55143356	8.339726087	7.835362381	9.447941291	8.633825892	11.55143356	8.75434961	8.815240927	8.938297105	8.633825892	8.633825892	9.253505471	9.579829637	10.55606329	8.111675838	9.317868692	8.397733469
ADGRG3		38.8542363	43.11147446	77.7084726	36.75834736	35.75318842	39.39662123	38.58585049	41.35529058	36.00187151	39.6706464	41.06962872	46.20573426	33.8245773	35.26096371	38.05462768	38.58585049	38.31931855	35.75318842	42.22425314	42.81368175	45.254834	58.89200964	49.1800058	41.35529058	48.84029469	34.7755156	47.50475426	40.50421101	46.52712055	47.17661495	38.58585049	40.22442798	33.59093388	34.2967508	54.19169999	45.56960626	56.88593159	38.58585049	50.21338227	36.25228433
ADGRL4		81.00842201	128.8903104	30.69645182	87.42657643	112.9859835	58.08122594	103.9683067	84.44850629	61.39290364	58.48521281	112.9859835	78.24897777	79.89315513	59.71411146	55.71523605	64	63.55791971	62.24991663	39.94657756	68.5935016	26.35491255	12.55334557	36.25228433	37.01402188	86.82267696	40.78594007	44.01733818	32.44670335	40.22442798	22.31589866	26.17286587	78.79324245	46.52712055	63.11889309	36.00187151	33.35890435	46.20573426	49.52207979	22.47111801	53.44562684
ADGRV1		5.028053498	5.314743256	9.18958684	5.502167273	4.993322196	4.691339797	4.500233939	4.626752736	4.658934346	5.775716782	5.388934307	5.464161027	5.351710219	5.464161027	5.028053498	5.464161027	5.42641731	5.617779503	5.897076869	4.723970646	5.278031643	5.696200782	6.320330495	5.388934307	5.241573615	5.656854249	5.063026376	4.407620464	7.012845771	5.856342784	5.314743256	5.42641731	4.723970646	4.789914818	6.02098699	5.169411323	5.502167273	4.9588308	7.210003701	4.531535541
ADH1C		1734.1344	797.8645296	809.0023033	2105.577117	885.2861249	1884.544308	2033.853431	1734.1344	1389.162831	2210.259428	1296.134752	1438.151553	1097.496026	1807.775736	1488.867858	1509.651679	1530.725631	1200.982988	1807.775736	1112.816499	1360.574274	519.1472537	942.2721542	719.0757764	155.4169452	133.4356174	548.7480128	367.0925435	168.8970126	413.0005807	458.2528363	657.1140596	65.34477605	855.1300295	390.7223575	504.9511447	124.4998333	152.2185107	374.8059382	30.2738447
ADH5		560.278375	526.3942792	613.1090968	820.2955547	1038.294507	661.6846493	613.1090968	855.1300295	744.4339289	770.6863347	781.444715	975.50131	1052.788558	922.8804737	995.9986662	548.7480128	797.8645296	604.6682427	724.0773439	694.5814157	439.5855035	634.7303424	530.055641	596.3435963	461.4402369	461.4402369	501.4631924	354.5880238	451.9439341	433.5335999	541.1932368	689.7835914	530.055641	643.5908478	617.3736078	481.0356476	433.5335999	556.4082496	436.5490646	335.4607114
ADH6		19.15965927	32.44670335	69.5510312	65.79928491	60.54768939	40.22442798	73.00887782	90.50966799	54.94818793	41.64293937	81.00842201	54.56863307	55.3303828	41.93258892	58.89200964	31.55944654	40.50421101	47.50475426	42.22425314	28.8400148	410.1477773	352.1387054	592.2243502	560.278375	497.9993331	319.5726205	685.0189081	270.5966184	304.4370214	284.0497848	861.0779292	484.3815151	176.0693527	326.2875206	714.1087572	215.2694823	222.8609442	390.7223575	259.5736268	58.08122594
ADHFE1		48.50293013	40.22442798	36.50443891	47.50475426	38.31931855	106.1529019	70.03479688	66.71780869	60.54768939	64.4451552	45.88656794	53.81737058	103.9683067	54.94818793	50.91433496	58.48521281	77.7084726	65.34477605	67.18186775	56.88593159	93.70148454	97.00586026	74.54294953	100.4267645	60.12945595	74.02804377	129.7868134	120.2589119	85.0358921	95.67035191	86.82267696	123.6398501	105.4196502	88.03467636	82.71058116	99.04415959	93.05424111	96.33579183	76.6386371	50.21338227
ADI1		94.35322991	70.52192742	86.22294892	107.6347412	85.0358921	96.33579183	108.3834	116.1624519	78.79324245	123.6398501	84.44850629	77.17170097	76.10925536	120.2589119	90.50966799	82.13925744	81.57188015	67.6491546	102.5369443	62.68289905	198.0883192	133.4356174	146.0177556	87.42657643	103.9683067	121.9376637	111.4304721	140.0695938	112.2055323	137.1870032	103.2501452	97.68058937	77.7084726	88.03467636	83.86517785	127.1158394	109.8963759	126.2377862	103.2501452	118.6032719
ADIPOQ		116.9704256	60.12945595	67.18186775	74.54294953	141.0438548	103.2501452	94.35322991	78.79324245	46.20573426	86.22294892	131.5985698	57.28160454	44.94223602	77.7084726	75.58353033	147.0333894	64	53.07645093	89.26359465	84.44850629	44.01733818	53.07645093	81.57188015	44.01733818	142.0248924	125.3657981	75.58353033	76.10925536	64.89340671	56.10276616	66.25695513	83.86517785	47.50475426	65.79928491	63.11889309	105.4196502	84.44850629	73.51669472	77.17170097	145.0091373
ADIPOR1		254.2316788	222.8609442	187.4029691	263.1971396	222.8609442	270.5966184	221.3215312	247.2797002	210.8393004	216.7668	252.4755724	284.0497848	181.019336	257.7806208	230.7201184	219.7927517	172.4458978	150.1228735	219.7927517	235.5680386	268.727471	199.4661324	213.7825074	191.3407038	173.6453539	229.1264182	179.7689441	170.0717842	192.6715837	191.3407038	213.7825074	216.7668	222.8609442	227.5437264	174.8531529	210.8393004	198.0883192	176.0693527	199.4661324	254.2316788
ADIPOR2		330.8423246	290.0182746	224.4110647	344.8917957	306.5545484	430.5389646	388.023441	512	515.5612416	537.454942	377.4129196	401.7070581	324.0336881	401.7070581	398.9322648	344.8917957	377.4129196	342.509454	491.1432291	491.1432291	439.5855035	324.0336881	369.6458741	306.5545484	230.7201184	455.0874528	359.5378882	401.7070581	512	467.8817025	424.6116075	306.5545484	396.1766383	407.3146797	369.6458741	458.2528363	396.1766383	398.9322648	398.9322648	448.8221293
ADK		182.278425	176.0693527	150.1228735	195.3611787	221.3215312	252.4755724	240.5178238	232.3249038	196.7200232	229.1264182	166.5717575	213.7825074	240.5178238	176.0693527	176.0693527	232.3249038	178.5271893	210.8393004	215.2694823	196.7200232	113.7718632	89.26359465	131.5985698	119.4282229	89.88447205	140.0695938	155.4169452	98.3600116	81.57188015	113.7718632	101.1252879	131.5985698	156.4979555	145.0091373	109.1372661	105.4196502	124.4998333	152.2185107	68.5935016	294.0667789
ADM		59.71411146	81.00842201	107.6347412	52.34573175	44.01733818	64.89340671	45.254834	55.71523605	51.98415337	54.94818793	76.6386371	58.48521281	54.94818793	69.07060714	48.84029469	77.7084726	59.71411146	68.11969168	56.49299176	67.18186775	37.79176517	56.10276616	46.20573426	32.44670335	64.89340671	41.93258892	42.51794605	31.55944654	45.254834	32.2225776	37.79176517	36.25228433	49.8665331	41.35529058	54.19169999	39.6706464	45.56960626	53.07645093	37.27147477	60.96883187
ADNP		319.5726205	265.0278205	176.0693527	377.4129196	442.6430624	292.0355113	352.1387054	352.1387054	296.1121751	263.1971396	310.8338904	349.7063057	396.1766383	344.8917957	367.0925435	359.5378882	385.3431673	354.5880238	317.3651712	330.8423246	263.1971396	278.2041248	312.9959111	396.1766383	588.1335578	290.0182746	330.8423246	278.2041248	268.727471	284.0497848	337.7940252	436.5490646	354.5880238	342.509454	374.8059382	326.2875206	382.6814077	357.0543786	278.2041248	337.7940252
ADNP2		87.42657643	69.07060714	51.62507259	107.6347412	123.6398501	110.6607656	118.6032719	112.9859835	93.70148454	116.1624519	79.89315513	95.00950852	139.1020624	129.7868134	98.3600116	99.04415959	116.1624519	89.88447205	112.9859835	106.8912537	125.3657981	106.1529019	99.04415959	128	93.70148454	92.41146851	101.8286699	111.4304721	89.88447205	109.1372661	106.8912537	110.6607656	118.6032719	113.7718632	106.8912537	116.9704256	107.6347412	103.2501452	106.8912537	117.7840193
ADORA1		13.64215827	12.90626815	16.44982123	11.63178014	10.48314723	12.90626815	10.26740718	10.12605275	10.62948651	11.15794933	11.23555901	13.92880901	10.85283462	9.447941291	12.12573253	11.87618857	10.48314723	9.579829637	12.81711804	9.646462622	12.04197398	16.67945217	12.21007367	9.713559075	8.938297105	11.95879399	10.92832205	12.12573253	10.70342044	11.47164198	16.79546694	8.938297105	11.00433455	11.55143356	11.47164198	8.876555777	9.9176616	12.46663327	10.55606329	10.55606329
ADORA2A		69.5510312	50.91433496	60.12945595	53.07645093	61.39290364	52.34573175	69.07060714	80.44885597	62.24991663	57.28160454	65.79928491	53.44562684	52.70982511	82.71058116	67.6491546	67.18186775	56.49299176	68.5935016	44.94223602	71.50637684	67.18186775	63.11889309	54.94818793	60.12945595	88.03467636	77.17170097	68.11969168	64	53.44562684	54.94818793	63.11889309	99.7330662	116.1624519	79.3412928	86.82267696	83.28587875	74.54294953	88.64700596	46.85074227	158.6825856
ADORA2B		41.93258892	41.35529058	54.94818793	37.27147477	37.53071838	36.50443891	48.50293013	37.01402188	39.12448889	35.75318842	51.62507259	45.254834	39.12448889	36.25228433	37.01402188	49.8665331	41.64293937	41.35529058	37.27147477	42.51794605	57.28160454	61.81992505	57.68002961	56.10276616	73.00887782	50.21338227	57.28160454	64.89340671	46.20573426	63.11889309	63.11889309	59.71411146	80.44885597	55.3303828	62.24991663	61.81992505	57.68002961	54.56863307	51.62507259	95.00950852
ADORA3		28.4429658	35.50622311	48.16789592	29.04061297	37.27147477	31.77895985	34.7755156	28.24649588	33.59093388	28.8400148	36.75834736	24.25146506	33.59093388	36.00187151	32.2225776	40.78594007	27.28431654	36.25228433	36.00187151	26.72281342	32	32	37.79176517	32.89964245	36.25228433	38.05462768	34.7755156	25.45716748	39.6706464	38.05462768	30.2738447	35.01739844	33.35890435	29.44600482	51.26847217	32.67238802	31.77895985	29.24260641	34.2967508	31.77895985
ADPGK		72.00374302	110.6607656	68.11969168	101.8286699	94.35322991	104.6914635	105.4196502	88.03467636	60.96883187	86.82267696	124.4998333	91.13921252	86.82267696	101.8286699	100.4267645	98.3600116	73.51669472	74.54294953	77.17170097	93.05424111	74.02804377	71.01244621	69.07060714	55.3303828	56.88593159	70.03479688	70.03479688	56.49299176	65.79928491	61.81992505	63.55791971	75.06143675	86.82267696	82.13925744	58.89200964	61.81992505	64.4451552	78.79324245	50.91433496	118.6032719
ADPRH		92.41146851	87.42657643	73.51669472	116.9704256	110.6607656	99.7330662	103.2501452	85.62736351	78.79324245	109.8963759	137.1870032	72.50456866	89.88447205	87.42657643	99.04415959	101.8286699	85.0358921	97.68058937	86.22294892	83.28587875	86.22294892	79.3412928	85.62736351	87.42657643	97.68058937	90.50966799	89.26359465	75.58353033	77.17170097	87.42657643	76.10925536	87.42657643	98.3600116	88.03467636	81.57188015	90.50966799	74.54294953	89.26359465	67.6491546	136.2393834
ADPRHL1		9.713559075	11.71268557	13.26911273	9.781122222	9.51365692	8	9.382679594	8.0556444	6.964404506	7.516181994	8.876555777	8	11.55143356	10.19648502	8.168097006	10.12605275	9.063071082	11.39240156	8.75434961	7.727490631	9.253505471	12.90626815	9.781122222	11.15794933	9.317868692	9.253505471	7.621103984	9.18958684	10.26740718	9.51365692	11.23555901	9.063071082	7.889861636	7.944739963	10.33882265	8.876555777	10.77786861	10.48314723	10.056107	8.339726087
ADPRHL2		136.2393834	130.6895521	112.2055323	131.5985698	143.0127537	117.7840193	136.2393834	152.2185107	121.9376637	117.7840193	142.0248924	135.2983092	121.0953788	136.2393834	117.7840193	127.1158394	124.4998333	120.2589119	144.007486	115.3600592	187.4029691	216.7668	166.5717575	147.0333894	155.4169452	148.0560875	147.0333894	132.5139103	132.5139103	146.0177556	164.2785149	153.2772742	122.7858073	137.1870032	151.1670607	163.1437603	146.0177556	150.1228735	116.9704256	121.9376637
ADRA1A		7.516181994	8.633825892	12.46663327	8.6938789	7.412704495	6.773962499	6.634556367	7.310651602	11.79415374	7.160200567	7.110741449	10.26740718	7.516181994	6.498019171	9.253505471	9.9176616	9.447941291	6.964404506	8.5741877	6.320330495	7.012845771	7.568461174	6.727171322	6.821079134	7.674112955	6.680703355	7.110741449	7.310651602	10.26740718	6.634556367	7.516181994	9.317868692	6.773962499	5.617779503	7.781239579	7.568461174	5.617779503	6.408559021	13.36140671	6.408559021
ADRA1B		37.01402188	36.75834736	28.8400148	38.8542363	32.2225776	29.85705573	37.53071838	31.55944654	25.99207668	35.01739844	37.27147477	37.01402188	38.31931855	27.28431654	27.28431654	41.93258892	31.12495832	48.16789592	30.2738447	28.64080227	32.44670335	15.67072476	30.69645182	25.99207668	42.81368175	36.75834736	40.50421101	31.12495832	22.94328397	27.47409397	18.63573738	39.39662123	29.65081798	41.35529058	28.8400148	29.65081798	32.44670335	32.89964245	35.50622311	29.24260641
ADRA1D		17.50869922	24.42014734	53.81737058	15.88947993	18.12614216	21.55573723	18.89588258	20.2521055	20.82146969	17.75311155	22.78480313	23.26356028	24.42014734	22.78480313	19.97328878	20.11221399	23.10286713	25.8125363	27.09585	22.00866909	20.11221399	32.67238802	21.11212657	17.75311155	16.44982123	17.1483754	17.1483754	21.85664411	22.78480313	21.85664411	20.96629446	17.63048185	16.22335168	18.63573738	21.25897303	17.3877578	19.8353232	21.11212657	15.56247916	17.63048185
ADRA2A		57.68002961	68.11969168	82.71058116	79.3412928	82.13925744	51.98415337	45.56960626	57.68002961	62.24991663	61.81992505	58.48521281	70.52192742	55.71523605	57.68002961	99.04415959	69.07060714	48.50293013	51.62507259	85.62736351	53.44562684	88.03467636	66.71780869	99.04415959	80.44885597	50.56264396	74.02804377	126.2377862	74.54294953	101.8286699	123.6398501	78.79324245	85.0358921	38.05462768	82.13925744	100.4267645	98.3600116	91.77313587	106.8912537	84.44850629	25.45716748
ADRA2B		40.22442798	52.34573175	67.18186775	35.26096371	29.85705573	34.7755156	32.44670335	28.24649588	31.55944654	32.67238802	34.2967508	38.31931855	32.89964245	35.50622311	29.24260641	34.2967508	31.34144952	24.93326655	36.75834736	35.75318842	31.34144952	38.31931855	36.75834736	27.6651914	35.26096371	35.75318842	30.2738447	32.89964245	35.01739844	43.71328822	41.64293937	19.42711815	27.6651914	29.44600482	29.04061297	28.05138308	28.8400148	32	43.71328822	23.75237713
ADRA2C		15.24220797	16	30.06472797	23.75237713	25.8125363	21.11212657	14.6213032	15.77972327	16.44982123	19.69831061	19.42711815	23.91758798	15.13692235	19.29292524	21.85664411	21.55573723	17.63048185	18.00093576	17.50869922	15.45498126	19.02731384	14.82540899	17.50869922	15.67072476	27.85761803	19.97328878	27.09585	14.82540899	19.97328878	19.8353232	16.1112888	19.02731384	19.15965927	15.24220797	24.7610399	18.25221945	16.67945217	22.627417	21.70566924	17.63048185
ADRB1		29.04061297	26.35491255	52.34573175	23.10286713	25.8125363	20.96629446	25.63423608	20.2521055	24.08394796	22.00866909	27.09585	24.25146506	19.97328878	21.25897303	21.11212657	27.09585	23.75237713	17.3877578	25.10669113	23.10286713	21.55573723	27.6651914	21.25897303	20.39297004	28.8400148	23.75237713	20.67764529	22.47111801	23.26356028	31.12495832	28.8400148	21.40684088	20.96629446	15.77972327	31.77895985	21.85664411	22.627417	22.94328397	16.67945217	18.37917368
ADRB2		86.82267696	73.00887782	80.44885597	75.58353033	109.8963759	86.82267696	95.00950852	81.57188015	103.9683067	65.79928491	116.1624519	70.52192742	75.06143675	72.00374302	93.70148454	74.02804377	79.89315513	86.22294892	73.00887782	87.42657643	65.34477605	75.58353033	82.71058116	93.70148454	121.0953788	84.44850629	89.88447205	67.18186775	68.11969168	90.50966799	65.34477605	92.41146851	93.70148454	84.44850629	94.35322991	87.42657643	110.6607656	84.44850629	64	93.70148454
ADRB3		33.35890435	36.25228433	62.24991663	33.12847756	28.8400148	44.94223602	31.55944654	32	34.05984584	28.4429658	24.93326655	25.99207668	29.65081798	40.50421101	29.24260641	30.69645182	31.12495832	45.88656794	24.08394796	27.47409397	41.35529058	31.77895985	35.01739844	35.50622311	40.22442798	32	34.2967508	37.79176517	54.94818793	39.94657756	32.2225776	32.44670335	25.8125363	33.59093388	33.59093388	38.58585049	22.47111801	29.24260641	44.94223602	19.29292524
ADRBK2		158.6825856	140.0695938	75.58353033	167.7303557	173.6453539	106.1529019	176.0693527	167.7303557	150.1228735	100.4267645	174.8531529	109.1372661	119.4282229	128	142.0248924	156.4979555	159.7863103	176.0693527	114.5632091	134.3637355	109.1372661	135.2983092	127.1158394	183.5462717	270.5966184	196.7200232	172.4458978	153.2772742	153.2772742	116.1624519	148.0560875	188.7064598	203.6573398	131.5985698	162.016844	152.2185107	196.7200232	187.4029691	123.6398501	380.0380341
ADRM1		134.3637355	118.6032719	127.1158394	140.0695938	141.0438548	137.1870032	119.4282229	149.0858991	148.0560875	119.4282229	136.2393834	144.007486	135.2983092	128.8903104	131.5985698	115.3600592	129.7868134	130.6895521	123.6398501	148.0560875	109.8963759	113.7718632	125.3657981	132.5139103	106.1529019	133.4356174	111.4304721	126.2377862	149.0858991	117.7840193	108.3834	110.6607656	137.1870032	123.6398501	129.7868134	99.7330662	104.6914635	116.1624519	99.04415959	124.4998333
ADSL		147.0333894	118.6032719	128.8903104	129.7868134	130.6895521	119.4282229	92.41146851	114.5632091	103.2501452	92.41146851	137.1870032	148.0560875	95.00950852	126.2377862	149.0858991	106.8912537	93.70148454	121.0953788	111.4304721	117.7840193	115.3600592	143.0127537	128	135.2983092	100.4267645	152.2185107	103.2501452	121.0953788	142.0248924	105.4196502	188.7064598	152.2185107	136.2393834	140.0695938	142.0248924	105.4196502	113.7718632	135.2983092	90.50966799	179.7689441
ADSS		564.1754193	430.5389646	261.3791042	568.0995697	634.7303424	474.4130877	413.0005807	544.9575334	487.750655	474.4130877	430.5389646	572.0510147	608.8740429	556.4082496	519.1472537	491.1432291	544.9575334	484.3815151	504.9511447	552.5648571	494.5594004	407.3146797	481.0356476	584.0710225	430.5389646	560.278375	552.5648571	621.6677808	661.6846493	596.3435963	552.5648571	474.4130877	604.6682427	541.1932368	512	556.4082496	576.0299442	568.0995697	621.6677808	552.5648571
ADSSL1		167.7303557	122.7858073	113.7718632	173.6453539	164.2785149	181.019336	143.0127537	227.5437264	178.5271893	182.278425	176.0693527	163.1437603	212.3058037	202.2505758	179.7689441	147.0333894	233.9408513	186.1084822	194.0117205	202.2505758	152.2185107	179.7689441	133.4356174	188.7064598	140.0695938	111.4304721	139.1020624	131.5985698	141.0438548	147.0333894	168.8970126	172.4458978	127.1158394	203.6573398	181.019336	172.4458978	135.2983092	116.1624519	124.4998333	117.7840193
ADTRP		4.691339797	5.278031643	6.276672783	4.112455307	5.13370359	4.924577653	4.691339797	4.084048503	4.377174805	4.924577653	4.169863043	4.34693945	4.228072162	4.377174805	4.823231311	4.75682846	4.055837919	3.863745316	5.063026376	4.055837919	4.924577653	4.407620464	4	4.377174805	4.28709385	3.482202253	3.784230587	4.407620464	4.563054863	5.979396995	4.658934346	3.680750602	4.169863043	4.0278222	3.972369982	4.469148552	4.723970646	5.241573615	4.789914818	4.377174805
AEBP2		209.382927	128.8903104	84.44850629	199.4661324	215.2694823	196.7200232	196.7200232	240.5178238	219.7927517	198.0883192	206.5002904	173.6453539	186.1084822	171.254727	174.8531529	215.2694823	216.7668	238.8564458	192.6715837	221.3215312	178.5271893	165.4211623	199.4661324	237.2065438	218.2745323	202.2505758	213.7825074	207.9366135	203.6573398	225.9719671	221.3215312	225.9719671	206.5002904	222.8609442	183.5462717	215.2694823	227.5437264	219.7927517	224.4110647	257.7806208
AEN		48.50293013	60.54768939	114.5632091	53.44562684	43.41133848	36.50443891	41.64293937	37.53071838	42.22425314	30.69645182	44.32350298	53.07645093	35.75318842	44.32350298	43.71328822	58.08122594	45.56960626	38.8542363	44.01733818	39.6706464	47.17661495	65.34477605	65.34477605	44.94223602	39.94657756	42.22425314	36.75834736	34.7755156	40.22442798	43.11147446	46.52712055	35.75318842	43.41133848	33.8245773	38.8542363	44.01733818	36.75834736	39.6706464	55.71523605	31.34144952
AFAP1		44.94223602	56.10276616	39.94657756	41.35529058	52.70982511	31.77895985	38.58585049	29.85705573	32	28.64080227	61.81992505	37.27147477	42.51794605	39.12448889	44.63179732	36.75834736	33.35890435	50.21338227	33.35890435	28.8400148	18.63573738	15.77972327	25.45716748	28.24649588	91.13921252	45.56960626	38.58585049	25.28132198	35.01739844	25.99207668	19.02731384	51.26847217	44.63179732	36.00187151	35.75318842	25.8125363	51.98415337	42.51794605	26.90868529	49.52207979
AFAP1L1		29.85705573	46.52712055	48.84029469	26.35491255	40.50421101	26.72281342	30.69645182	26.17286587	26.72281342	24.25146506	39.12448889	32.67238802	23.75237713	26.17286587	35.01739844	31.77895985	20.96629446	34.53530357	26.53822547	18.12614216	22.00866909	18.89588258	22.47111801	19.56224444	42.81368175	23.75237713	26.53822547	20.96629446	25.28132198	23.10286713	20.11221399	26.53822547	19.15965927	22.00866909	29.85705573	20.96629446	27.85761803	25.63423608	22.16175149	22.627417
AFAP1L2		112.2055323	113.7718632	178.5271893	135.2983092	165.4211623	108.3834	196.7200232	146.0177556	116.1624519	116.9704256	188.7064598	120.2589119	110.6607656	124.4998333	148.0560875	128	107.6347412	155.4169452	121.9376637	114.5632091	167.7303557	207.9366135	184.822937	144.007486	213.7825074	203.6573398	172.4458978	147.0333894	149.0858991	147.0333894	192.6715837	160.8977119	182.278425	163.1437603	184.822937	141.0438548	168.8970126	172.4458978	118.6032719	184.822937
AFF1		196.7200232	187.4029691	109.1372661	158.6825856	154.3434019	238.8564458	188.7064598	225.9719671	194.0117205	195.3611787	206.5002904	182.278425	168.8970126	202.2505758	184.822937	157.5864849	170.0717842	141.0438548	222.8609442	128	205.0738887	243.8753275	235.5680386	159.7863103	174.8531529	213.7825074	145.0091373	165.4211623	172.4458978	192.6715837	229.1264182	170.0717842	186.1084822	200.8535291	229.1264182	196.7200232	188.7064598	191.3407038	166.5717575	170.0717842
AFF2		177.2940119	248.9996665	110.6607656	221.3215312	261.3791042	183.5462717	317.3651712	232.3249038	237.2065438	190.019017	259.5736268	179.7689441	328.5570298	213.7825074	238.8564458	261.3791042	304.4370214	477.7128917	206.5002904	215.2694823	170.0717842	182.278425	184.822937	298.1717981	484.3815151	238.8564458	210.8393004	232.3249038	143.0127537	192.6715837	284.0497848	372.2169644	266.8712348	238.8564458	317.3651712	243.8753275	390.7223575	282.0877097	172.4458978	421.6786008
AFF3		67.18186775	33.59093388	29.65081798	48.16789592	21.25897303	58.89200964	34.53530357	37.01402188	50.21338227	39.12448889	28.8400148	36.00187151	31.77895985	29.65081798	32.89964245	60.54768939	36.75834736	63.55791971	46.52712055	29.65081798	15.45498126	27.47409397	20.53481436	13.64215827	28.64080227	11.3137085	19.29292524	16.22335168	16.22335168	17.63048185	18.63573738	17.02992292	13.36140671	29.44600482	25.99207668	20.67764529	19.42711815	20.96629446	16.79546694	16
AFF4		261.3791042	268.727471	131.5985698	304.4370214	278.2041248	302.3341213	306.5545484	326.2875206	282.0877097	298.1717981	268.727471	304.4370214	288.0149721	290.0182746	294.0667789	247.2797002	288.0149721	252.4755724	367.0925435	268.727471	300.245747	254.2316788	292.0355113	278.2041248	254.2316788	302.3341213	240.5178238	276.2824285	270.5966184	266.8712348	272.4787667	292.0355113	288.0149721	290.0182746	261.3791042	278.2041248	272.4787667	245.5716145	280.1391875	256
AFG3L2		266.8712348	265.0278205	252.4755724	270.5966184	266.8712348	317.3651712	278.2041248	359.5378882	304.4370214	286.0255073	256	340.1435684	310.8338904	292.0355113	284.0497848	247.2797002	335.4607114	224.4110647	284.0497848	288.0149721	286.0255073	207.9366135	278.2041248	238.8564458	168.8970126	268.727471	286.0255073	199.4661324	286.0255073	245.5716145	266.8712348	210.8393004	340.1435684	306.5545484	233.9408513	261.3791042	247.2797002	225.9719671	207.9366135	229.1264182
AFMID		63.11889309	80.44885597	82.13925744	61.39290364	48.16789592	62.24991663	52.70982511	53.44562684	78.24897777	57.68002961	52.70982511	60.54768939	82.13925744	60.96883187	61.39290364	65.79928491	89.26359465	88.64700596	60.12945595	92.41146851	62.68289905	90.50966799	68.5935016	106.1529019	99.04415959	79.89315513	77.7084726	101.1252879	64	82.13925744	89.88447205	66.71780869	70.52192742	82.71058116	73.51669472	89.26359465	89.26359465	72.50456866	82.71058116	59.30163596
AFP		6.868523492	8.0556444	9.849155307	6.680703355	6.868523492	6.91629785	6.91629785	7.568461174	6.408559021	8.111675838	7.361501205	8.6938789	7.310651602	8.339726087	9.713559075	7.568461174	7.889861636	8.0556444	7.06162397	7.727490631	6.821079134	8.6938789	9.18958684	8.633825892	8.111675838	9.646462622	9.126109727	10.19648502	7.727490631	10.41073484	9.646462622	8.6938789	5.351710219	8.0556444	5.979396995	9.9176616	7.310651602	8.224910613	10.55606329	6.498019171
AFTPH		152.2185107	107.6347412	75.58353033	149.0858991	111.4304721	133.4356174	138.1412143	144.007486	138.1412143	156.4979555	127.1158394	131.5985698	125.3657981	146.0177556	121.9376637	126.2377862	136.2393834	148.0560875	141.0438548	125.3657981	153.2772742	120.2589119	146.0177556	131.5985698	87.42657643	121.0953788	139.1020624	130.6895521	113.7718632	137.1870032	126.2377862	125.3657981	139.1020624	132.5139103	96.33579183	135.2983092	124.4998333	129.7868134	146.0177556	123.6398501
AGA		151.1670607	117.7840193	56.49299176	148.0560875	172.4458978	178.5271893	194.0117205	177.2940119	187.4029691	232.3249038	179.7689441	149.0858991	199.4661324	190.019017	145.0091373	154.3434019	134.3637355	159.7863103	173.6453539	148.0560875	210.8393004	90.50966799	151.1670607	171.254727	149.0858991	148.0560875	198.0883192	194.0117205	163.1437603	222.8609442	146.0177556	176.0693527	181.019336	215.2694823	165.4211623	192.6715837	179.7689441	179.7689441	181.019336	170.0717842
AGAP1		288.0149721	276.2824285	207.9366135	304.4370214	315.1729698	335.4607114	308.6868039	315.1729698	294.0667789	337.7940252	310.8338904	315.1729698	333.143515	364.5568501	357.0543786	290.0182746	344.8917957	292.0355113	354.5880238	276.2824285	284.0497848	347.2907078	342.509454	367.0925435	369.6458741	302.3341213	286.0255073	333.143515	172.4458978	342.509454	340.1435684	340.1435684	229.1264182	344.8917957	340.1435684	321.7954239	369.6458741	261.3791042	225.9719671	245.5716145
AGAP3		60.96883187	61.39290364	120.2589119	58.08122594	67.18186775	51.62507259	51.26847217	37.79176517	52.70982511	47.17661495	66.71780869	53.07645093	60.12945595	67.18186775	52.34573175	68.11969168	50.91433496	62.24991663	51.62507259	52.34573175	44.94223602	53.81737058	54.56863307	42.22425314	69.5510312	44.63179732	42.51794605	39.94657756	60.12945595	49.8665331	47.50475426	49.52207979	41.35529058	36.50443891	57.68002961	45.88656794	55.3303828	47.50475426	67.18186775	44.63179732
AGBL1		14.2214829	16.44982123	18.37917368	20.39297004	15.45498126	15.34822591	16.1112888	15.56247916	14.82540899	17.1483754	14.32040113	15.13692235	11.47164198	15.34822591	14.72300241	14.6213032	17.26765178	16.91228865	19.69831061	17.75311155	17.63048185	21.85664411	15.77972327	14.92852786	15.24220797	16	17.63048185	15.67072476	14.82540899	15.56247916	15.34822591	13.8325957	18.25221945	13.73704698	17.63048185	16	15.88947993	14.72300241	18.89588258	18.25221945
AGBL3		6.680703355	6.105036836	10.77786861	5.897076869	5.388934307	6.964404506	5.617779503	5.897076869	4.691339797	6.02098699	6.062866266	7.210003701	6.634556367	4.856779538	6.320330495	6.105036836	6.543216468	5.897076869	9.579829637	8.282119391	6.453134074	9.126109727	4.993322196	5.815890069	8.0556444	6.147500725	7.412704495	8	6.498019171	6.320330495	5.856342784	5.656854249	6.276672783	4.723970646	7.160200567	6.773962499	6.105036836	6.408559021	9.063071082	5.205367422
AGBL4		9.986644391	14.2214829	19.42711815	11.08087574	11.00433455	8.633825892	9.063071082	12.12573253	9.986644391	10.41073484	12.38051995	12.55334557	12.29500145	10.41073484	10.77786861	12.21007367	15.03236399	11.23555901	15.03236399	11.55143356	12.04197398	14.2214829	9.51365692	9.986644391	12.21007367	11.3137085	11.47164198	11.00433455	12.72858374	11.39240156	11.47164198	12.21007367	11.15794933	10.056107	11.23555901	11.79415374	11.55143356	12.72858374	11.47164198	10.056107
AGFG1		335.4607114	280.1391875	203.6573398	347.2907078	326.2875206	393.4400464	519.1472537	448.8221293	374.8059382	344.8917957	413.0005807	342.509454	263.1971396	349.7063057	342.509454	354.5880238	312.9959111	333.143515	385.3431673	282.0877097	474.4130877	413.0005807	461.4402369	382.6814077	286.0255073	474.4130877	330.8423246	455.0874528	398.9322648	418.765854	413.0005807	410.1477773	501.4631924	393.4400464	398.9322648	421.6786008	404.5011517	398.9322648	364.5568501	699.4126115
AGGF1		88.64700596	77.17170097	39.12448889	103.9683067	111.4304721	95.67035191	100.4267645	109.1372661	93.70148454	98.3600116	91.13921252	97.68058937	109.1372661	90.50966799	107.6347412	99.04415959	101.1252879	101.8286699	97.68058937	88.03467636	94.35322991	83.28587875	86.22294892	103.9683067	117.7840193	79.89315513	85.62736351	97.68058937	70.03479688	91.77313587	95.00950852	108.3834	111.4304721	103.9683067	91.13921252	89.26359465	112.2055323	101.8286699	88.03467636	97.68058937
AGK		69.5510312	45.88656794	33.35890435	68.11969168	69.07060714	65.34477605	73.00887782	73.00887782	67.6491546	49.52207979	68.11969168	70.03479688	65.34477605	64.89340671	65.79928491	62.68289905	61.81992505	56.49299176	54.94818793	60.54768939	61.81992505	49.8665331	59.30163596	65.34477605	67.18186775	55.3303828	63.55791971	63.11889309	68.5935016	44.32350298	70.03479688	73.51669472	91.13921252	61.39290364	61.39290364	44.94223602	65.79928491	67.6491546	55.71523605	58.48521281
AGL		164.2785149	155.4169452	64.4451552	166.5717575	171.254727	130.6895521	127.1158394	122.7858073	106.8912537	120.2589119	145.0091373	131.5985698	156.4979555	144.007486	155.4169452	148.0560875	153.2772742	121.9376637	145.0091373	127.1158394	151.1670607	195.3611787	170.0717842	213.7825074	187.4029691	115.3600592	147.0333894	146.0177556	76.6386371	159.7863103	167.7303557	165.4211623	123.6398501	171.254727	163.1437603	170.0717842	143.0127537	118.6032719	125.3657981	116.9704256
AGMAT		45.56960626	58.89200964	81.57188015	53.81737058	46.85074227	43.41133848	43.41133848	47.50475426	56.88593159	51.26847217	43.71328822	42.51794605	39.39662123	39.39662123	42.22425314	56.49299176	36.75834736	53.81737058	58.89200964	52.34573175	156.4979555	123.6398501	126.2377862	102.5369443	72.50456866	89.88447205	109.8963759	103.9683067	136.2393834	132.5139103	120.2589119	80.44885597	97.00586026	85.62736351	109.8963759	91.13921252	99.7330662	93.70148454	149.0858991	54.19169999
AGMO		8.633825892	8.6938789	12.29500145	6.543216468	8.5741877	7.781239579	7.889861636	9.253505471	14.12324794	7.835362381	8.75434961	7.835362381	10.62948651	7.210003701	6.147500725	8.224910613	8.938297105	6.634556367	5.938094283	7.412704495	367.0925435	242.1907576	133.4356174	199.4661324	39.6706464	232.3249038	229.1264182	385.3431673	340.1435684	317.3651712	294.0667789	159.7863103	132.5139103	215.2694823	202.2505758	319.5726205	238.8564458	172.4458978	418.765854	11.47164198
ago-01		128	104.6914635	99.7330662	130.6895521	123.6398501	116.1624519	112.2055323	137.1870032	101.1252879	91.77313587	127.1158394	141.0438548	83.86517785	134.3637355	104.6914635	110.6607656	92.41146851	99.7330662	110.6607656	93.70148454	107.6347412	106.1529019	101.8286699	94.35322991	100.4267645	90.50966799	88.64700596	99.04415959	87.42657643	81.57188015	101.1252879	103.9683067	112.2055323	95.67035191	89.88447205	99.04415959	83.86517785	104.6914635	74.02804377	125.3657981
ago-02		89.26359465	77.17170097	46.52712055	73.51669472	101.1252879	72.50456866	87.42657643	88.03467636	89.26359465	69.07060714	81.57188015	82.71058116	111.4304721	89.26359465	100.4267645	78.79324245	100.4267645	102.5369443	83.86517785	88.03467636	173.6453539	165.4211623	136.2393834	150.1228735	158.6825856	119.4282229	127.1158394	121.9376637	99.7330662	140.0695938	150.1228735	149.0858991	126.2377862	112.9859835	166.5717575	167.7303557	121.9376637	130.6895521	132.5139103	117.7840193
ago-03		153.2772742	116.1624519	105.4196502	199.4661324	183.5462717	155.4169452	155.4169452	174.8531529	131.5985698	121.0953788	146.0177556	160.8977119	158.6825856	140.0695938	156.4979555	128.8903104	155.4169452	145.0091373	171.254727	137.1870032	135.2983092	114.5632091	122.7858073	144.007486	138.1412143	105.4196502	121.0953788	118.6032719	99.7330662	116.1624519	137.1870032	126.2377862	154.3434019	125.3657981	130.6895521	132.5139103	144.007486	116.9704256	82.13925744	178.5271893
ago-04		362.038672	304.4370214	247.2797002	377.4129196	326.2875206	321.7954239	333.143515	364.5568501	274.3740064	340.1435684	352.1387054	342.509454	308.6868039	372.2169644	326.2875206	333.143515	317.3651712	304.4370214	352.1387054	292.0355113	364.5568501	377.4129196	369.6458741	372.2169644	357.0543786	328.5570298	306.5545484	319.5726205	296.1121751	349.7063057	357.0543786	359.5378882	319.5726205	333.143515	337.7940252	315.1729698	296.1121751	306.5545484	292.0355113	401.7070581
AGPAT1		12.64066099	10.48314723	11.95879399	11.00433455	10.85283462	11.87618857	9.063071082	8.111675838	10.55606329	10.92832205	13.36140671	11.55143356	10.70342044	11.71268557	9.713559075	10.48314723	10.92832205	11.95879399	17.50869922	10.41073484	10.77786861	11.63178014	10.62948651	9.447941291	10.77786861	11.71268557	11.95879399	9.063071082	16.56423878	12.81711804	10.70342044	11.47164198	10.056107	9.713559075	11.08087574	9.063071082	10.48314723	13.17745628	10.12605275	10.85283462
AGPAT1L		5.241573615	5.979396995	13.17745628	6.233316637	5.388934307	5.388934307	5.314743256	4.890561111	4.789914818	5.617779503	4.993322196	5.540437872	4.856779538	5.979396995	4.316912946	4.691339797	5.098242509	5.351710219	6.02098699	6.588728138	7.210003701	6.276672783	5.540437872	5.540437872	7.464263932	5.388934307	6.190259974	5.979396995	6.147500725	7.012845771	5.897076869	5.098242509	6.02098699	5.578974665	5.241573615	5.278031643	6.062866266	5.735820992	6.964404506	4.531535541
AGPAT2		187.4029691	188.7064598	196.7200232	245.5716145	143.0127537	242.1907576	200.8535291	242.1907576	261.3791042	288.0149721	188.7064598	268.727471	212.3058037	306.5545484	304.4370214	186.1084822	229.1264182	213.7825074	215.2694823	288.0149721	181.019336	172.4458978	294.0667789	133.4356174	72.50456866	254.2316788	172.4458978	209.382927	243.8753275	230.7201184	168.8970126	103.2501452	222.8609442	182.278425	106.8912537	192.6715837	135.2983092	199.4661324	187.4029691	174.8531529
AGPAT3		106.8912537	94.35322991	73.00887782	127.1158394	150.1228735	118.6032719	120.2589119	109.1372661	142.0248924	114.5632091	108.3834	113.7718632	111.4304721	103.2501452	109.8963759	117.7840193	130.6895521	114.5632091	121.0953788	106.8912537	333.143515	162.016844	265.0278205	393.4400464	210.8393004	304.4370214	306.5545484	385.3431673	290.0182746	442.6430624	286.0255073	215.2694823	235.5680386	261.3791042	286.0255073	439.5855035	362.038672	335.4607114	310.8338904	282.0877097
AGPAT4		24.42014734	32.2225776	24.93326655	24.93326655	22.78480313	25.8125363	28.4429658	25.28132198	29.04061297	23.91758798	24.25146506	21.85664411	21.55573723	25.8125363	27.85761803	30.2738447	23.26356028	26.90868529	21.70566924	16	19.15965927	12.81711804	18.76535919	23.10286713	30.06472797	19.02731384	20.67764529	22.31589866	24.42014734	22.47111801	16.1112888	27.47409397	25.8125363	24.08394796	21.55573723	19.56224444	23.91758798	22.00866909	28.4429658	35.01739844
AGPAT5		235.5680386	162.016844	116.9704256	261.3791042	237.2065438	213.7825074	229.1264182	254.2316788	216.7668	286.0255073	183.5462717	238.8564458	300.245747	192.6715837	216.7668	213.7825074	184.822937	170.0717842	250.7315962	209.382927	68.5935016	42.51794605	63.55791971	98.3600116	99.04415959	96.33579183	97.00586026	78.79324245	104.6914635	70.03479688	66.71780869	97.68058937	140.0695938	152.2185107	87.42657643	65.79928491	78.24897777	116.1624519	51.26847217	135.2983092
AGPAT6		98.3600116	61.39290364	79.89315513	83.86517785	91.77313587	81.00842201	91.77313587	85.0358921	76.6386371	83.86517785	102.5369443	95.00950852	76.10925536	74.54294953	74.02804377	69.5510312	75.58353033	63.11889309	77.7084726	79.89315513	70.52192742	55.3303828	71.50637684	60.54768939	67.6491546	68.5935016	66.71780869	75.06143675	66.25695513	60.96883187	74.54294953	75.06143675	70.52192742	69.5510312	68.11969168	70.03479688	61.39290364	85.0358921	45.56960626	95.67035191
AGPAT9		105.4196502	91.77313587	53.07645093	103.9683067	93.05424111	104.6914635	108.3834	118.6032719	126.2377862	150.1228735	89.26359465	131.5985698	112.2055323	93.70148454	109.1372661	87.42657643	97.00586026	75.06143675	109.1372661	130.6895521	377.4129196	232.3249038	296.1121751	245.5716145	67.18186775	308.6868039	235.5680386	205.0738887	292.0355113	280.1391875	212.3058037	144.007486	282.0877097	233.9408513	177.2940119	369.6458741	173.6453539	145.0091373	263.1971396	112.2055323
AGPS		304.4370214	292.0355113	170.0717842	321.7954239	298.1717981	342.509454	344.8917957	439.5855035	380.0380341	347.2907078	256	344.8917957	347.2907078	340.1435684	340.1435684	272.4787667	306.5545484	272.4787667	372.2169644	337.7940252	222.8609442	200.8535291	198.0883192	184.822937	192.6715837	245.5716145	218.2745323	222.8609442	191.3407038	240.5178238	202.2505758	191.3407038	252.4755724	274.3740064	171.254727	203.6573398	242.1907576	229.1264182	210.8393004	362.038672
AGR2		1782.887554	1871.52681	1418.352095	1520.152136	1438.151553	1305.150082	1082.386474	1370.037816	1351.176101	1305.150082	1314.228119	1595.729059	1663.492908	1937.52606	2048	1251.983644	1618.004607	1031.122483	1296.134752	1618.004607	1269.460685	556.4082496	1184.4487	770.6863347	1408.554822	2005.852769	1595.729059	1260.691879	2076.589015	1038.294507	1530.725631	891.4437768	2385.374385	1418.352095	1606.828232	1332.57406	1833.011345	1530.725631	1675.063416	1897.652351
AGR3		8.633825892	8.75434961	8.339726087	9.986644391	9.646462622	11.95879399	8.938297105	8.5741877	8.224910613	8.397733469	9.063071082	8.75434961	10.55606329	12.12573253	9.126109727	8.75434961	10.77786861	8.168097006	8.633825892	8.456144324	14.2214829	19.69831061	13.8325957	18.50701094	11.47164198	17.3877578	22.31589866	29.24260641	22.00866909	19.02731384	28.24649588	15.88947993	10.92832205	14.02569154	14.2214829	17.02992292	17.1483754	12.99603834	21.70566924	21.40684088
AGRN		276.2824285	243.8753275	308.6868039	238.8564458	225.9719671	298.1717981	238.8564458	270.5966184	230.7201184	261.3791042	385.3431673	254.2316788	215.2694823	276.2824285	263.1971396	227.5437264	184.822937	170.0717842	266.8712348	257.7806208	190.019017	184.822937	187.4029691	145.0091373	198.0883192	219.7927517	139.1020624	159.7863103	186.1084822	163.1437603	183.5462717	167.7303557	183.5462717	235.5680386	192.6715837	163.1437603	165.4211623	192.6715837	159.7863103	207.9366135
AGRP		15.88947993	21.25897303	26.72281342	17.63048185	15.34822591	18.00093576	14.2214829	14.02569154	17.63048185	15.67072476	17.3877578	12.64066099	12.29500145	15.45498126	16	17.75311155	15.45498126	17.3877578	19.69831061	14.12324794	16.56423878	18.37917368	16.79546694	14.2214829	16.56423878	17.63048185	16.1112888	11.63178014	21.85664411	16.67945217	15.45498126	10.33882265	11.71268557	14.72300241	15.45498126	14.72300241	17.63048185	15.45498126	18.63573738	12.21007367
AGT		4.789914818	6.453134074	6.773962499	6.276672783	4.993322196	5.13370359	5.314743256	5.028053498	5.502167273	4.993322196	5.897076869	6.634556367	6.320330495	5.028053498	5.578974665	4.626752736	5.314743256	7.260153243	6.588728138	5.502167273	5.897076869	7.210003701	7.516181994	6.588728138	6.868523492	5.388934307	7.210003701	5.464161027	6.680703355	7.889861636	7.889861636	5.617779503	5.617779503	5.13370359	7.260153243	7.210003701	4.9588308	6.233316637	5.502167273	6.062866266
AGTPBP1		21.25897303	18.12614216	14.72300241	20.67764529	25.8125363	28.8400148	21.85664411	17.1483754	21.11212657	19.42711815	21.40684088	18.00093576	30.90996253	19.69831061	22.627417	21.85664411	20.96629446	23.42537114	22.16175149	24.5900029	14.02569154	12.64066099	15.67072476	29.44600482	39.94657756	19.8353232	21.11212657	20.39297004	10.70342044	15.56247916	19.02731384	28.24649588	26.90868529	19.15965927	21.85664411	24.42014734	25.8125363	20.11221399	12.99603834	34.05984584
AGTR1		6.320330495	9.18958684	8.633825892	7.568461174	7.464263932	6.773962499	6.773962499	5.938094283	5.979396995	5.464161027	8.397733469	7.310651602	6.868523492	5.656854249	6.588728138	5.856342784	6.36429187	8.51496146	7.727490631	9.447941291	7.260153243	9.382679594	6.190259974	6.276672783	6.868523492	6.588728138	7.012845771	7.621103984	7.835362381	7.674112955	7.674112955	5.856342784	6.964404506	6.276672783	6.680703355	6.680703355	5.775716782	6.062866266	5.979396995	6.408559021
AGTR2		11.00433455	7.781239579	9.849155307	11.3137085	12.99603834	9.382679594	12.99603834	9.579829637	8.6938789	8.938297105	13.36140671	9.9176616	9.382679594	9.18958684	11.79415374	11.08087574	10.62948651	10.12605275	9.18958684	10.48314723	10.55606329	7.674112955	15.77972327	12.12573253	28.24649588	20.2521055	19.15965927	15.67072476	15.45498126	12.90626815	8.397733469	25.63423608	20.53481436	14.6213032	16	13.8325957	15.24220797	15.45498126	13.547925	14.02569154
AGTRAP		62.68289905	81.57188015	62.68289905	64	65.34477605	101.1252879	71.50637684	61.81992505	75.06143675	69.5510312	102.5369443	68.5935016	79.3412928	73.00887782	72.00374302	58.48521281	79.3412928	64.89340671	58.08122594	70.52192742	128.8903104	130.6895521	103.2501452	99.7330662	66.25695513	116.9704256	95.67035191	131.5985698	106.8912537	96.33579183	83.86517785	101.1252879	109.1372661	120.2589119	89.88447205	106.1529019	77.17170097	82.13925744	111.4304721	88.03467636
AGXT		24.5900029	22.627417	36.75834736	21.85664411	20.2521055	21.70566924	20.11221399	14.4200074	22.78480313	17.50869922	20.67764529	20.2521055	18.50701094	20.82146969	22.00866909	23.58830748	19.02731384	25.28132198	24.25146506	17.87659421	23.42537114	23.75237713	21.11212657	19.02731384	26.72281342	23.42537114	21.25897303	25.28132198	30.69645182	25.8125363	25.10669113	22.78480313	18.00093576	16.67945217	26.90868529	21.70566924	19.15965927	22.47111801	25.8125363	18.50701094
AGXT2		10.48314723	14.32040113	11.08087574	11.23555901	16.1112888	12.99603834	12.72858374	15.88947993	12.99603834	12.64066099	12.55334557	11.3137085	13.92880901	12.21007367	14.82540899	14.6213032	14.72300241	14.82540899	16.44982123	14.2214829	11.87618857	11.71268557	12.64066099	11.55143356	10.48314723	9.382679594	9.713559075	9.126109727	11.63178014	9.781122222	12.90626815	9.18958684	11.95879399	10.48314723	12.29500145	12.29500145	11.39240156	9.9176616	11.95879399	10.85283462
AGXT2L2		12.72858374	12.81711804	14.12324794	11.95879399	12.29500145	8.5741877	8.282119391	9.51365692	19.29292524	7.727490631	8.339726087	10.92832205	13.8325957	13.73704698	12.12573253	11.87618857	18.12614216	12.04197398	14.4200074	13.45434264	11.71268557	18.12614216	13.36140671	16.22335168	17.75311155	10.41073484	19.8353232	11.79415374	13.73704698	14.32040113	14.32040113	13.64215827	14.6213032	10.85283462	15.77972327	16.56423878	12.99603834	17.3877578	11.79415374	9.849155307
AHCTF1		122.7858073	106.1529019	86.22294892	132.5139103	140.0695938	116.9704256	134.3637355	144.007486	132.5139103	116.9704256	101.8286699	135.2983092	115.3600592	114.5632091	110.6607656	136.2393834	119.4282229	105.4196502	132.5139103	134.3637355	110.6607656	92.41146851	116.1624519	121.9376637	111.4304721	123.6398501	120.2589119	118.6032719	102.5369443	134.3637355	102.5369443	112.9859835	115.3600592	123.6398501	109.8963759	123.6398501	101.8286699	106.8912537	111.4304721	124.4998333
AHCY		187.4029691	252.4755724	128.8903104	235.5680386	278.2041248	296.1121751	302.3341213	212.3058037	164.2785149	243.8753275	235.5680386	288.0149721	266.8712348	247.2797002	245.5716145	210.8393004	213.7825074	230.7201184	326.2875206	222.8609442	284.0497848	219.7927517	176.0693527	256	124.4998333	240.5178238	430.5389646	237.2065438	160.8977119	237.2065438	243.8753275	247.2797002	335.4607114	294.0667789	288.0149721	304.4370214	194.0117205	312.9959111	160.8977119	229.1264182
AHCYL1		186.1084822	216.7668	235.5680386	212.3058037	163.1437603	172.4458978	196.7200232	243.8753275	216.7668	256	199.4661324	187.4029691	156.4979555	209.382927	213.7825074	177.2940119	158.6825856	151.1670607	206.5002904	164.2785149	335.4607114	349.7063057	310.8338904	245.5716145	199.4661324	290.0182746	240.5178238	256	254.2316788	300.245747	310.8338904	218.2745323	232.3249038	235.5680386	243.8753275	324.0336881	222.8609442	274.3740064	229.1264182	176.0693527
AHCYL2		103.9683067	81.00842201	128	100.4267645	85.62736351	116.1624519	118.6032719	103.2501452	91.77313587	100.4267645	98.3600116	106.8912537	77.17170097	97.00586026	97.68058937	101.8286699	76.6386371	95.00950852	129.7868134	90.50966799	385.3431673	237.2065438	240.5178238	198.0883192	144.007486	310.8338904	321.7954239	330.8423246	364.5568501	347.2907078	292.0355113	178.5271893	261.3791042	200.8535291	225.9719671	330.8423246	308.6868039	257.7806208	298.1717981	163.1437603
AHI1		50.56264396	48.16789592	35.01739844	49.52207979	64.4451552	70.03479688	65.79928491	58.89200964	67.18186775	62.24991663	54.19169999	63.11889309	75.06143675	45.56960626	43.11147446	51.62507259	87.42657643	90.50966799	58.89200964	62.24991663	47.50475426	51.98415337	44.01733818	51.98415337	50.91433496	31.12495832	51.62507259	54.56863307	32.67238802	50.91433496	48.50293013	56.10276616	52.70982511	65.34477605	59.71411146	34.2967508	48.50293013	50.56264396	41.35529058	42.81368175
AHNAK2		125.3657981	120.2589119	103.9683067	142.0248924	188.7064598	107.6347412	106.1529019	124.4998333	89.88447205	90.50966799	202.2505758	106.8912537	120.2589119	127.1158394	121.9376637	142.0248924	94.35322991	131.5985698	112.2055323	81.57188015	38.8542363	13.64215827	57.28160454	39.39662123	143.0127537	55.71523605	36.75834736	34.7755156	38.8542363	27.85761803	60.12945595	97.00586026	63.11889309	118.6032719	85.0358921	43.41133848	79.3412928	88.03467636	46.52712055	66.25695513
AHR		263.1971396	184.822937	159.7863103	333.143515	272.4787667	326.2875206	344.8917957	359.5378882	398.9322648	396.1766383	298.1717981	321.7954239	410.1477773	310.8338904	319.5726205	278.2041248	380.0380341	268.727471	317.3651712	388.023441	215.2694823	167.7303557	256	263.1971396	254.2316788	224.4110647	257.7806208	238.8564458	188.7064598	216.7668	207.9366135	237.2065438	230.7201184	280.1391875	192.6715837	256	206.5002904	199.4661324	207.9366135	245.5716145
AHRR		36.25228433	61.81992505	38.8542363	75.58353033	77.7084726	61.39290364	96.33579183	73.51669472	79.89315513	67.18186775	76.10925536	54.56863307	88.64700596	48.84029469	51.98415337	62.68289905	69.07060714	60.96883187	47.17661495	57.68002961	56.88593159	45.254834	56.10276616	95.00950852	166.5717575	85.0358921	92.41146851	114.5632091	71.01244621	60.54768939	60.96883187	111.4304721	109.1372661	89.88447205	108.3834	92.41146851	111.4304721	86.22294892	74.02804377	93.70148454
AHSA1		218.2745323	310.8338904	242.1907576	296.1121751	377.4129196	257.7806208	256	286.0255073	270.5966184	206.5002904	237.2065438	385.3431673	312.9959111	284.0497848	319.5726205	324.0336881	250.7315962	183.5462717	227.5437264	294.0667789	153.2772742	140.0695938	186.1084822	156.4979555	153.2772742	225.9719671	227.5437264	174.8531529	240.5178238	112.9859835	153.2772742	137.1870032	308.6868039	174.8531529	166.5717575	171.254727	166.5717575	172.4458978	127.1158394	207.9366135
AHSA2		146.0177556	261.3791042	134.3637355	181.019336	219.7927517	158.6825856	157.5864849	170.0717842	202.2505758	136.2393834	127.1158394	207.9366135	270.5966184	154.3434019	196.7200232	151.1670607	210.8393004	163.1437603	143.0127537	179.7689441	106.8912537	172.4458978	123.6398501	242.1907576	166.5717575	123.6398501	135.2983092	164.2785149	121.9376637	121.9376637	132.5139103	181.019336	196.7200232	174.8531529	166.5717575	190.019017	155.4169452	119.4282229	162.016844	136.2393834
AHSG		4.723970646	4.823231311	6.105036836	4.856779538	4.789914818	4.856779538	4.531535541	4.59479342	4.924577653	4.856779538	4.228072162	5.388934307	4.407620464	4.28709385	4.563054863	5.13370359	5.278031643	6.36429187	6.453134074	6.190259974	4.563054863	5.241573615	5.063026376	4.112455307	4.141059695	4.500233939	5.464161027	4.823231311	5.979396995	5.098242509	4.626752736	4.438277888	4.658934346	4.691339797	4.626752736	4.531535541	5.388934307	5.063026376	5.656854249	4.228072162
AICDA		12.64066099	14.52030649	19.15965927	30.2738447	20.53481436	9.317868692	38.58585049	37.79176517	28.24649588	16.67945217	21.11212657	10.12605275	13.26911273	22.78480313	23.58830748	53.07645093	26.72281342	35.50622311	22.16175149	29.44600482	15.03236399	37.79176517	19.15965927	14.52030649	13.8325957	29.85705573	18.76535919	9.781122222	20.67764529	9.713559075	15.56247916	18.12614216	41.93258892	14.92852786	9.51365692	15.03236399	17.3877578	20.82146969	11.95879399	227.5437264
AIDA		92.41146851	71.01244621	74.02804377	83.86517785	112.9859835	97.00586026	125.3657981	109.1372661	93.05424111	85.62736351	112.9859835	109.1372661	94.35322991	86.82267696	84.44850629	91.13921252	77.7084726	73.00887782	101.1252879	78.24897777	78.79324245	60.12945595	85.0358921	66.71780869	92.41146851	88.64700596	82.13925744	70.03479688	76.10925536	52.34573175	59.71411146	85.62736351	85.0358921	83.28587875	79.89315513	73.00887782	88.64700596	89.26359465	58.89200964	89.26359465
AIFM1		280.1391875	282.0877097	278.2041248	288.0149721	333.143515	274.3740064	272.4787667	274.3740064	261.3791042	268.727471	278.2041248	347.2907078	274.3740064	286.0255073	306.5545484	294.0667789	224.4110647	222.8609442	261.3791042	276.2824285	242.1907576	216.7668	247.2797002	229.1264182	132.5139103	242.1907576	247.2797002	200.8535291	243.8753275	242.1907576	216.7668	227.5437264	324.0336881	245.5716145	212.3058037	229.1264182	205.0738887	247.2797002	192.6715837	205.0738887
AIFM2		145.0091373	159.7863103	101.1252879	136.2393834	50.56264396	89.88447205	75.06143675	106.8912537	80.44885597	166.5717575	86.22294892	168.8970126	134.3637355	127.1158394	133.4356174	134.3637355	136.2393834	97.68058937	135.2983092	133.4356174	73.00887782	174.8531529	38.8542363	77.7084726	41.93258892	23.42537114	28.8400148	26.35491255	27.09585	38.58585049	33.35890435	43.71328822	116.9704256	66.25695513	33.59093388	31.12495832	54.56863307	62.24991663	13.8325957	19.29292524
AIG1		74.54294953	44.63179732	55.3303828	85.62736351	73.00887782	136.2393834	116.9704256	154.3434019	195.3611787	215.2694823	92.41146851	92.41146851	129.7868134	91.13921252	103.9683067	101.8286699	159.7863103	109.1372661	173.6453539	154.3434019	125.3657981	91.13921252	88.64700596	97.68058937	78.24897777	66.71780869	102.5369443	111.4304721	95.00950852	136.2393834	105.4196502	95.00950852	78.79324245	112.9859835	82.71058116	141.0438548	91.77313587	91.13921252	106.1529019	72.50456866
AIM1		190.019017	89.88447205	60.54768939	181.019336	216.7668	243.8753275	265.0278205	280.1391875	221.3215312	232.3249038	153.2772742	222.8609442	207.9366135	235.5680386	187.4029691	162.016844	203.6573398	120.2589119	243.8753275	183.5462717	436.5490646	344.8917957	442.6430624	274.3740064	207.9366135	238.8564458	300.245747	372.2169644	265.0278205	393.4400464	328.5570298	280.1391875	215.2694823	333.143515	248.9996665	396.1766383	263.1971396	310.8338904	300.245747	224.4110647
AIM1L		23.91758798	17.75311155	43.71328822	17.75311155	20.11221399	18.00093576	15.24220797	16.56423878	16.33619401	16.22335168	19.02731384	20.82146969	16.56423878	17.75311155	18.76535919	22.31589866	20.67764529	20.11221399	24.93326655	20.82146969	18.76535919	20.96629446	19.29292524	20.2521055	17.63048185	15.45498126	13.8325957	17.1483754	19.69831061	24.42014734	18.37917368	15.88947993	13.36140671	15.24220797	19.8353232	19.56224444	15.03236399	18.76535919	26.90868529	12.81711804
AIMP1		82.71058116	71.01244621	70.03479688	76.6386371	77.7084726	79.3412928	72.50456866	78.24897777	64.4451552	83.86517785	66.71780869	84.44850629	79.89315513	60.12945595	65.79928491	65.79928491	66.71780869	79.89315513	80.44885597	87.42657643	64.89340671	74.54294953	63.11889309	64.89340671	61.39290364	69.07060714	59.30163596	56.10276616	54.19169999	65.79928491	54.56863307	72.00374302	72.50456866	77.7084726	46.85074227	63.55791971	61.81992505	64.89340671	64.4451552	82.71058116
AIMP2		125.3657981	121.0953788	84.44850629	113.7718632	157.5864849	136.2393834	158.6825856	176.0693527	210.8393004	163.1437603	125.3657981	154.3434019	174.8531529	130.6895521	154.3434019	128.8903104	146.0177556	132.5139103	124.4998333	210.8393004	112.9859835	89.26359465	124.4998333	112.9859835	76.6386371	120.2589119	128.8903104	143.0127537	156.4979555	114.5632091	96.33579183	103.2501452	164.2785149	133.4356174	101.8286699	121.0953788	112.2055323	112.9859835	122.7858073	126.2377862
AIPL1		32.44670335	35.50622311	59.30163596	32.67238802	17.3877578	23.26356028	22.78480313	25.45716748	28.64080227	27.09585	25.99207668	23.91758798	27.09585	21.25897303	27.28431654	28.64080227	22.627417	32.44670335	25.99207668	25.8125363	26.53822547	34.7755156	27.85761803	30.2738447	29.04061297	25.63423608	28.05138308	23.75237713	30.06472797	30.06472797	32.44670335	27.6651914	21.55573723	20.82146969	27.85761803	26.90868529	28.05138308	22.627417	27.09585	21.85664411
AIRE		64.89340671	61.39290364	99.7330662	65.34477605	61.39290364	73.51669472	59.71411146	53.81737058	62.24991663	59.71411146	54.56863307	51.26847217	52.70982511	54.94818793	64.4451552	67.6491546	58.89200964	69.07060714	72.00374302	61.39290364	60.96883187	78.24897777	66.25695513	53.44562684	75.58353033	50.56264396	60.12945595	53.07645093	82.71058116	67.6491546	64.89340671	57.28160454	50.56264396	53.44562684	62.68289905	67.18186775	72.50456866	66.71780869	79.3412928	50.56264396
AK2		369.6458741	639.145241	519.1472537	377.4129196	344.8917957	410.1477773	308.6868039	377.4129196	455.0874528	398.9322648	396.1766383	481.0356476	369.6458741	337.7940252	442.6430624	344.8917957	340.1435684	306.5545484	388.023441	430.5389646	382.6814077	580.0365493	497.9993331	377.4129196	250.7315962	385.3431673	410.1477773	310.8338904	347.2907078	296.1121751	544.9575334	317.3651712	600.491494	445.7218884	390.7223575	315.1729698	377.4129196	340.1435684	278.2041248	242.1907576
AK3		424.6116075	247.2797002	172.4458978	421.6786008	290.0182746	522.7582084	418.765854	445.7218884	508.4633577	670.9214228	324.0336881	328.5570298	471.1360771	427.5650147	404.5011517	354.5880238	418.765854	294.0667789	467.8817025	421.6786008	617.3736078	298.1717981	455.0874528	494.5594004	272.4787667	451.9439341	471.1360771	487.750655	461.4402369	630.3459396	418.765854	352.1387054	427.5650147	530.055641	390.7223575	584.0710225	421.6786008	333.143515	560.278375	286.0255073
AK4		77.7084726	61.81992505	66.71780869	62.24991663	96.33579183	89.88447205	78.24897777	86.22294892	50.91433496	56.88593159	96.33579183	104.6914635	50.21338227	66.71780869	79.3412928	64	50.21338227	50.56264396	56.88593159	44.32350298	40.50421101	24.93326655	38.05462768	29.65081798	40.50421101	44.94223602	30.90996253	25.99207668	37.79176517	25.63423608	35.01739844	32.89964245	32.89964245	48.84029469	24.25146506	31.12495832	23.42537114	37.53071838	29.24260641	75.58353033
AK5		6.453134074	7.727490631	14.6213032	6.964404506	7.160200567	5.656854249	6.727171322	5.42641731	6.408559021	6.190259974	5.063026376	6.498019171	6.190259974	6.964404506	6.868523492	7.260153243	5.938094283	7.361501205	5.897076869	6.02098699	6.821079134	6.634556367	6.408559021	6.36429187	6.727171322	6.91629785	6.02098699	6.498019171	7.621103984	6.147500725	6.36429187	6.190259974	4.890561111	6.36429187	7.260153243	6.062866266	4.169863043	6.821079134	8.456144324	5.351710219
AK6		119.4282229	113.7718632	93.70148454	113.7718632	99.04415959	94.35322991	90.50966799	82.13925744	74.02804377	81.00842201	95.00950852	106.1529019	88.64700596	84.44850629	91.77313587	88.03467636	71.01244621	69.5510312	93.05424111	71.01244621	97.00586026	73.51669472	90.50966799	70.03479688	69.5510312	63.55791971	74.02804377	66.25695513	77.17170097	69.07060714	77.7084726	69.07060714	76.6386371	83.28587875	78.24897777	67.6491546	68.5935016	74.54294953	69.07060714	89.26359465
AK7		6.062866266	7.06162397	13.547925	6.964404506	5.815890069	6.190259974	5.897076869	5.13370359	6.821079134	6.408559021	5.856342784	6.453134074	8.6938789	6.588728138	5.617779503	6.408559021	5.388934307	4.993322196	6.91629785	6.498019171	5.278031643	7.727490631	5.502167273	5.617779503	7.260153243	5.938094283	6.105036836	4.924577653	7.160200567	6.727171322	7.310651602	5.815890069	6.680703355	6.02098699	6.543216468	6.233316637	6.36429187	5.938094283	5.617779503	5.464161027
AK8		7.727490631	5.278031643	12.04197398	7.412704495	8.0556444	6.147500725	6.821079134	5.696200782	6.147500725	7.160200567	8.938297105	9.579829637	6.91629785	7.516181994	6.868523492	6.453134074	9.126109727	8.282119391	7.160200567	7.781239579	7.06162397	6.36429187	5.938094283	7.210003701	7.835362381	6.105036836	6.868523492	7.464263932	7.361501205	7.110741449	6.498019171	5.314743256	6.062866266	8.111675838	7.889861636	7.944739963	7.310651602	7.210003701	7.412704495	6.062866266
AKAP1		369.6458741	248.9996665	203.6573398	398.9322648	464.6498075	390.7223575	415.8732269	436.5490646	330.8423246	357.0543786	364.5568501	385.3431673	357.0543786	388.023441	413.0005807	372.2169644	315.1729698	321.7954239	413.0005807	319.5726205	247.2797002	250.7315962	282.0877097	276.2824285	196.7200232	238.8564458	248.9996665	196.7200232	235.5680386	265.0278205	284.0497848	247.2797002	284.0497848	315.1729698	257.7806208	233.9408513	235.5680386	274.3740064	210.8393004	270.5966184
AKAP10		135.2983092	157.5864849	99.04415959	138.1412143	136.2393834	142.0248924	163.1437603	141.0438548	137.1870032	151.1670607	152.2185107	142.0248924	154.3434019	144.007486	131.5985698	135.2983092	143.0127537	140.0695938	153.2772742	140.0695938	194.0117205	191.3407038	173.6453539	160.8977119	137.1870032	148.0560875	140.0695938	142.0248924	145.0091373	159.7863103	147.0333894	163.1437603	159.7863103	155.4169452	157.5864849	153.2772742	144.007486	142.0248924	157.5864849	138.1412143
AKAP11		127.1158394	106.8912537	55.71523605	133.4356174	147.0333894	137.1870032	160.8977119	150.1228735	126.2377862	164.2785149	143.0127537	137.1870032	186.1084822	150.1228735	116.1624519	128.8903104	144.007486	151.1670607	107.6347412	139.1020624	158.6825856	117.7840193	148.0560875	159.7863103	153.2772742	125.3657981	135.2983092	147.0333894	112.2055323	165.4211623	154.3434019	152.2185107	138.1412143	163.1437603	147.0333894	177.2940119	143.0127537	112.2055323	121.9376637	154.3434019
AKAP12		315.1729698	385.3431673	221.3215312	259.5736268	349.7063057	156.4979555	230.7201184	203.6573398	167.7303557	170.0717842	340.1435684	233.9408513	282.0877097	245.5716145	248.9996665	382.6814077	207.9366135	317.3651712	240.5178238	248.9996665	88.64700596	30.69645182	95.67035191	93.05424111	362.038672	172.4458978	136.2393834	77.17170097	70.52192742	54.56863307	67.18186775	184.822937	124.4998333	176.0693527	155.4169452	86.82267696	156.4979555	145.0091373	80.44885597	163.1437603
AKAP14		7.944739963	8.111675838	15.88947993	8.938297105	9.447941291	7.674112955	8.168097006	5.856342784	7.06162397	6.453134074	9.18958684	9.382679594	10.55606329	10.48314723	11.00433455	9.713559075	8.339726087	7.727490631	9.713559075	10.26740718	8.111675838	6.408559021	7.674112955	8.397733469	8.51496146	9.18958684	6.408559021	8.938297105	8.815240927	10.33882265	9.126109727	6.233316637	7.674112955	6.062866266	7.889861636	10.19648502	8.815240927	8	14.4200074	7.361501205
AKAP17A		106.1529019	93.05424111	72.00374302	127.1158394	122.7858073	117.7840193	134.3637355	123.6398501	114.5632091	87.42657643	100.4267645	140.0695938	144.007486	107.6347412	111.4304721	124.4998333	136.2393834	130.6895521	109.8963759	106.8912537	151.1670607	143.0127537	140.0695938	222.8609442	206.5002904	117.7840193	166.5717575	150.1228735	117.7840193	145.0091373	153.2772742	203.6573398	165.4211623	157.5864849	173.6453539	178.5271893	179.7689441	133.4356174	124.4998333	167.7303557
AKAP2		243.8753275	240.5178238	206.5002904	216.7668	374.8059382	186.1084822	274.3740064	242.1907576	181.019336	165.4211623	393.4400464	209.382927	188.7064598	200.8535291	250.7315962	274.3740064	186.1084822	290.0182746	165.4211623	164.2785149	95.67035191	46.85074227	109.8963759	103.9683067	344.8917957	206.5002904	132.5139103	117.7840193	151.1670607	88.64700596	73.51669472	213.7825074	145.0091373	167.7303557	138.1412143	111.4304721	194.0117205	192.6715837	97.68058937	232.3249038
AKAP5		22.00866909	30.2738447	49.8665331	21.55573723	20.82146969	17.1483754	17.3877578	14.4200074	21.85664411	17.1483754	18.89588258	19.97328878	19.15965927	16.91228865	22.16175149	24.7610399	18.89588258	19.29292524	24.5900029	19.42711815	24.08394796	30.06472797	27.28431654	19.15965927	26.90868529	19.56224444	27.85761803	16.22335168	21.40684088	23.91758798	24.08394796	19.97328878	17.63048185	22.31589866	27.09585	19.15965927	20.67764529	24.25146506	26.53822547	16.22335168
AKAP6		8.339726087	10.92832205	18.37917368	14.72300241	15.45498126	9.126109727	14.4200074	14.4200074	11.15794933	15.03236399	12.64066099	9.447941291	9.579829637	8.5741877	11.63178014	13.92880901	11.95879399	9.063071082	11.63178014	16.22335168	9.253505471	14.02569154	9.986644391	9.317868692	13.64215827	8.339726087	6.408559021	9.382679594	9.646462622	9.253505471	12.64066099	6.588728138	8.6938789	8.224910613	10.77786861	12.38051995	8.224910613	9.51365692	10.92832205	10.55606329
AKAP7		36.50443891	40.50421101	25.8125363	32	32.44670335	33.59093388	29.85705573	30.06472797	37.79176517	33.59093388	30.06472797	30.69645182	43.71328822	22.78480313	28.8400148	34.05984584	36.25228433	41.06962872	30.06472797	36.75834736	46.52712055	53.07645093	44.63179732	47.50475426	29.85705573	31.55944654	37.79176517	34.53530357	37.27147477	48.16789592	41.35529058	27.85761803	35.01739844	38.05462768	50.91433496	36.25228433	37.27147477	44.94223602	43.41133848	31.12495832
AKAP7L		6.680703355	6.588728138	8.75434961	5.42641731	6.062866266	6.634556367	5.979396995	6.147500725	6.821079134	4.9588308	6.062866266	5.979396995	8.168097006	6.453134074	5.938094283	5.169411323	5.696200782	5.815890069	6.320330495	5.856342784	6.36429187	13.08643294	6.233316637	4.691339797	6.453134074	7.210003701	5.063026376	6.233316637	7.944739963	8.938297105	6.233316637	5.063026376	5.775716782	6.36429187	6.105036836	5.502167273	6.147500725	6.680703355	5.696200782	6.36429187
AKAP9		222.8609442	222.8609442	109.8963759	212.3058037	210.8393004	219.7927517	186.1084822	216.7668	177.2940119	187.4029691	194.0117205	240.5178238	248.9996665	224.4110647	198.0883192	179.7689441	276.2824285	196.7200232	229.1264182	203.6573398	272.4787667	292.0355113	218.2745323	259.5736268	245.5716145	205.0738887	219.7927517	243.8753275	200.8535291	240.5178238	254.2316788	282.0877097	266.8712348	288.0149721	290.0182746	248.9996665	280.1391875	224.4110647	227.5437264	192.6715837
AKD1		6.498019171	7.889861636	11.39240156	6.408559021	6.868523492	7.260153243	7.361501205	5.979396995	7.568461174	6.147500725	8.633825892	7.06162397	5.775716782	7.260153243	6.062866266	8.456144324	5.278031643	5.856342784	6.680703355	9.447941291	6.634556367	7.568461174	7.06162397	6.36429187	5.656854249	7.110741449	5.856342784	6.680703355	7.727490631	6.727171322	6.634556367	5.775716782	5.897076869	5.938094283	7.835362381	5.735820992	6.91629785	6.105036836	6.773962499	6.543216468
AKIP1		27.47409397	23.91758798	26.90868529	26.53822547	23.75237713	23.42537114	22.94328397	23.58830748	25.99207668	30.48441594	22.78480313	20.53481436	30.48441594	26.90868529	29.85705573	25.10669113	29.44600482	34.7755156	25.99207668	28.24649588	18.76535919	26.35491255	17.63048185	16.67945217	23.58830748	24.7610399	27.28431654	22.16175149	18.89588258	18.37917368	21.25897303	18.12614216	20.67764529	22.00866909	24.08394796	19.15965927	21.40684088	20.11221399	22.627417	23.26356028
AKIRIN2		298.1717981	229.1264182	181.019336	268.727471	342.509454	270.5966184	282.0877097	326.2875206	306.5545484	238.8564458	290.0182746	259.5736268	259.5736268	265.0278205	284.0497848	284.0497848	250.7315962	312.9959111	268.727471	272.4787667	205.0738887	216.7668	245.5716145	259.5736268	245.5716145	263.1971396	252.4755724	237.2065438	261.3791042	235.5680386	215.2694823	252.4755724	265.0278205	235.5680386	222.8609442	218.2745323	203.6573398	256	270.5966184	326.2875206
AKR1A1		648.0673761	451.9439341	337.7940252	564.1754193	522.7582084	760.0760682	625.9918222	704.2774109	537.454942	560.278375	617.3736078	556.4082496	427.5650147	600.491494	548.7480128	530.055641	556.4082496	390.7223575	734.185087	560.278375	803.4141162	410.1477773	666.28703	388.023441	274.3740064	786.8800928	648.0673761	625.9918222	576.0299442	685.0189081	661.6846493	390.7223575	704.2774109	481.0356476	451.9439341	584.0710225	572.0510147	608.8740429	596.3435963	729.1137001
AKR1B1		151.1670607	209.382927	202.2505758	152.2185107	179.7689441	155.4169452	205.0738887	198.0883192	195.3611787	240.5178238	203.6573398	187.4029691	179.7689441	172.4458978	195.3611787	159.7863103	106.1529019	209.382927	200.8535291	182.278425	58.89200964	21.25897303	82.13925744	89.88447205	103.9683067	112.2055323	112.2055323	56.10276616	116.9704256	69.5510312	63.55791971	106.1529019	133.4356174	121.0953788	62.68289905	72.50456866	121.9376637	118.6032719	112.2055323	218.2745323
AKR1B10		245.5716145	288.0149721	265.0278205	174.8531529	155.4169452	206.5002904	227.5437264	202.2505758	232.3249038	160.8977119	195.3611787	257.7806208	160.8977119	183.5462717	240.5178238	227.5437264	282.0877097	216.7668	89.88447205	216.7668	35.50622311	31.12495832	63.11889309	64.4451552	155.4169452	60.96883187	71.50637684	58.89200964	84.44850629	33.59093388	26.35491255	96.33579183	113.7718632	93.05424111	58.48521281	44.94223602	58.89200964	97.00586026	40.50421101	61.39290364
AKR1B1L		1686.714403	2452.436387	1226.218194	1782.887554	1287.181696	1629.258719	1795.288517	1520.152136	1686.714403	1499.223753	1217.748086	2048	1458.2274	1509.651679	2019.804579	1458.2274	1770.57225	1389.162831	1499.223753	1370.037816	1082.386474	1595.729059	1360.574274	770.6863347	630.3459396	803.4141162	1074.909884	855.1300295	613.1090968	744.4339289	797.8645296	1176.267116	1341.842846	1595.729059	1398.825223	661.6846493	675.5880503	814.6293594	929.299615	519.1472537
AKR1D1		23.91758798	15.56247916	27.6651914	16.91228865	21.25897303	28.24649588	28.24649588	32.2225776	33.59093388	22.00866909	40.50421101	19.56224444	32	19.56224444	23.42537114	30.06472797	56.88593159	56.88593159	25.63423608	24.93326655	184.822937	69.5510312	296.1121751	174.8531529	128.8903104	385.3431673	385.3431673	232.3249038	328.5570298	247.2797002	380.0380341	342.509454	288.0149721	196.7200232	265.0278205	306.5545484	233.9408513	433.5335999	362.038672	112.9859835
AKR7A2		689.7835914	455.0874528	448.8221293	680.2871368	515.5612416	885.2861249	464.6498075	661.6846493	634.7303424	634.7303424	512	604.6682427	600.491494	670.9214228	608.8740429	501.4631924	526.3942792	458.2528363	621.6677808	625.9918222	1488.867858	935.763405	1379.567183	903.8878682	467.8817025	1287.181696	803.4141162	797.8645296	1031.122483	935.763405	1105.129714	776.0468821	1128.350839	955.4257833	1097.496026	873.0981292	709.1760477	935.763405	826.0011614	704.2774109
AKT1		300.245747	259.5736268	171.254727	319.5726205	333.143515	310.8338904	263.1971396	342.509454	270.5966184	290.0182746	315.1729698	296.1121751	306.5545484	298.1717981	292.0355113	288.0149721	302.3341213	284.0497848	278.2041248	306.5545484	227.5437264	233.9408513	218.2745323	240.5178238	261.3791042	243.8753275	252.4755724	254.2316788	240.5178238	243.8753275	261.3791042	259.5736268	300.245747	274.3740064	243.8753275	256	257.7806208	206.5002904	247.2797002	367.0925435
AKT3		36.75834736	42.51794605	40.22442798	40.22442798	64.89340671	33.59093388	43.71328822	39.6706464	30.2738447	36.25228433	57.28160454	53.44562684	49.8665331	44.94223602	51.62507259	47.17661495	36.75834736	54.56863307	42.22425314	42.81368175	15.77972327	10.85283462	28.24649588	26.90868529	51.62507259	42.51794605	29.24260641	28.24649588	32.67238802	18.50701094	18.37917368	45.56960626	34.53530357	48.50293013	24.5900029	25.8125363	32	32.2225776	19.15965927	46.52712055
AKTIP		77.7084726	99.04415959	38.58585049	76.10925536	70.03479688	85.0358921	74.54294953	80.44885597	91.77313587	110.6607656	68.5935016	78.79324245	110.6607656	86.82267696	75.06143675	70.03479688	102.5369443	81.57188015	79.3412928	107.6347412	112.9859835	117.7840193	90.50966799	137.1870032	99.7330662	79.89315513	91.77313587	116.1624519	86.22294892	114.5632091	112.2055323	103.2501452	86.22294892	109.8963759	97.68058937	119.4282229	115.3600592	90.50966799	123.6398501	73.51669472
AL021546.6		110.6607656	97.00586026	191.3407038	122.7858073	113.7718632	117.7840193	110.6607656	128	112.2055323	103.9683067	98.3600116	111.4304721	84.44850629	98.3600116	109.1372661	119.4282229	69.5510312	107.6347412	101.1252879	100.4267645	124.4998333	93.70148454	118.6032719	82.71058116	79.89315513	128.8903104	101.8286699	81.00842201	141.0438548	88.03467636	118.6032719	78.24897777	74.54294953	82.71058116	79.3412928	91.13921252	84.44850629	112.2055323	106.1529019	82.71058116
AL158801.1		552.5648571	396.1766383	328.5570298	501.4631924	568.0995697	508.4633577	526.3942792	560.278375	588.1335578	596.3435963	439.5855035	512	604.6682427	533.7424696	501.4631924	477.7128917	568.0995697	519.1472537	576.0299442	530.055641	675.5880503	634.7303424	657.1140596	568.0995697	396.1766383	537.454942	556.4082496	556.4082496	588.1335578	613.1090968	537.454942	461.4402369	617.3736078	576.0299442	494.5594004	613.1090968	522.7582084	494.5594004	608.8740429	471.1360771
ALAD		123.6398501	116.9704256	233.9408513	134.3637355	116.9704256	152.2185107	145.0091373	144.007486	157.5864849	171.254727	132.5139103	139.1020624	109.1372661	133.4356174	138.1412143	143.0127537	137.1870032	139.1020624	177.2940119	144.007486	134.3637355	101.1252879	128.8903104	93.70148454	103.2501452	142.0248924	121.9376637	117.7840193	149.0858991	144.007486	112.2055323	99.7330662	107.6347412	135.2983092	123.6398501	121.0953788	122.7858073	94.35322991	117.7840193	74.54294953
ALAS1		108.3834	118.6032719	119.4282229	130.6895521	116.9704256	158.6825856	166.5717575	194.0117205	218.2745323	224.4110647	144.007486	126.2377862	155.4169452	154.3434019	167.7303557	143.0127537	168.8970126	146.0177556	300.245747	167.7303557	190.019017	118.6032719	213.7825074	120.2589119	86.22294892	206.5002904	173.6453539	129.7868134	167.7303557	167.7303557	145.0091373	99.7330662	144.007486	173.6453539	109.1372661	187.4029691	146.0177556	124.4998333	142.0248924	123.6398501
ALB		8.51496146	7.464263932	9.849155307	8.633825892	7.621103984	11.15794933	8.339726087	7.361501205	8.339726087	8.75434961	10.056107	12.55334557	9.646462622	6.320330495	9.781122222	8.339726087	10.55606329	7.727490631	9.317868692	8.75434961	8.456144324	8.168097006	7.06162397	9.986644391	9.000467878	7.944739963	7.835362381	10.62948651	10.70342044	8.815240927	9.063071082	8.815240927	11.71268557	9.253505471	9.447941291	8.815240927	8.5741877	8.5741877	10.85283462	7.835362381
ALC		41.06962872	46.52712055	75.06143675	32.2225776	41.06962872	32.2225776	35.75318842	33.8245773	37.53071838	36.75834736	29.85705573	43.11147446	34.05984584	37.01402188	39.94657756	38.31931855	37.53071838	39.39662123	41.06962872	39.39662123	39.94657756	46.85074227	41.35529058	32.44670335	40.22442798	37.27147477	45.56960626	39.12448889	44.32350298	41.06962872	49.52207979	40.78594007	27.28431654	28.64080227	46.52712055	40.50421101	32.44670335	35.01739844	42.22425314	30.48441594
ALCAM		170.0717842	109.8963759	39.39662123	123.6398501	162.016844	128	127.1158394	116.9704256	101.1252879	108.3834	200.8535291	94.35322991	104.6914635	146.0177556	153.2772742	178.5271893	113.7718632	144.007486	101.1252879	70.52192742	72.50456866	82.71058116	122.7858073	95.67035191	89.88447205	88.64700596	114.5632091	103.2501452	88.03467636	100.4267645	51.62507259	108.3834	111.4304721	134.3637355	112.2055323	94.35322991	103.9683067	181.019336	89.26359465	127.1158394
ALDH18A1		280.1391875	404.5011517	213.7825074	272.4787667	213.7825074	276.2824285	284.0497848	256	252.4755724	256	282.0877097	296.1121751	233.9408513	252.4755724	257.7806208	213.7825074	292.0355113	240.5178238	259.5736268	280.1391875	162.016844	168.8970126	170.0717842	178.5271893	146.0177556	158.6825856	184.822937	144.007486	173.6453539	153.2772742	159.7863103	164.2785149	212.3058037	215.2694823	144.007486	173.6453539	168.8970126	190.019017	133.4356174	215.2694823
ALDH1A1		439.5855035	396.1766383	393.4400464	424.6116075	308.6868039	497.9993331	433.5335999	530.055641	584.0710225	634.7303424	448.8221293	572.0510147	613.1090968	564.1754193	560.278375	464.6498075	552.5648571	451.9439341	544.9575334	464.6498075	861.0779292	552.5648571	942.2721542	600.491494	396.1766383	474.4130877	803.4141162	560.278375	519.1472537	837.531708	572.0510147	584.0710225	302.3341213	729.1137001	709.1760477	729.1137001	648.0673761	564.1754193	809.0023033	224.4110647
ALDH1A2		8	7.361501205	10.48314723	6.36429187	5.42641731	5.578974665	6.36429187	6.868523492	6.36429187	8.0556444	7.674112955	7.361501205	6.634556367	5.775716782	6.408559021	6.320330495	4.993322196	6.453134074	6.02098699	7.944739963	6.680703355	7.568461174	5.314743256	6.773962499	7.160200567	5.388934307	6.453134074	6.680703355	6.276672783	7.727490631	7.110741449	8.456144324	6.36429187	5.502167273	5.815890069	5.897076869	5.314743256	5.464161027	7.727490631	7.160200567
ALDH1A3		117.7840193	284.0497848	170.0717842	181.019336	141.0438548	58.48521281	157.5864849	103.9683067	116.1624519	80.44885597	227.5437264	157.5864849	133.4356174	106.8912537	128.8903104	98.3600116	69.5510312	80.44885597	59.30163596	80.44885597	152.2185107	47.83517596	194.0117205	191.3407038	630.3459396	302.3341213	302.3341213	160.8977119	245.5716145	126.2377862	64	471.1360771	404.5011517	212.3058037	317.3651712	151.1670607	308.6868039	467.8817025	118.6032719	265.0278205
ALDH1L2L		12.72858374	13.17745628	12.81711804	11.95879399	14.52030649	15.13692235	12.12573253	11.79415374	10.70342044	12.21007367	12.04197398	10.41073484	14.52030649	11.87618857	9.849155307	14.52030649	12.04197398	11.23555901	11.15794933	9.000467878	10.62948651	11.95879399	9.579829637	10.70342044	15.24220797	14.52030649	14.02569154	9.713559075	11.79415374	11.79415374	10.70342044	11.3137085	13.08643294	13.547925	14.12324794	12.21007367	12.38051995	17.50869922	11.39240156	14.72300241
ALDH3A2		344.8917957	312.9959111	407.3146797	354.5880238	270.5966184	319.5726205	340.1435684	344.8917957	294.0667789	347.2907078	369.6458741	337.7940252	212.3058037	354.5880238	352.1387054	354.5880238	286.0255073	247.2797002	385.3431673	254.2316788	792.3532767	776.0468821	792.3532767	564.1754193	390.7223575	666.28703	533.7424696	484.3815151	455.0874528	639.145241	680.2871368	474.4130877	484.3815151	491.1432291	576.0299442	600.491494	544.9575334	533.7424696	491.1432291	263.1971396
ALDH3B1		41.35529058	32	61.39290364	39.39662123	37.53071838	47.83517596	54.94818793	51.98415337	51.62507259	32.44670335	41.64293937	41.06962872	38.31931855	32	36.50443891	34.53530357	37.27147477	47.50475426	37.53071838	51.26847217	28.05138308	31.55944654	39.6706464	27.85761803	38.31931855	30.48441594	37.27147477	31.77895985	31.34144952	25.8125363	28.24649588	27.85761803	30.06472797	24.25146506	28.4429658	26.53822547	30.90996253	25.8125363	32.44670335	37.27147477
ALDH4A1		240.5178238	146.0177556	205.0738887	219.7927517	194.0117205	235.5680386	194.0117205	202.2505758	134.3637355	187.4029691	243.8753275	210.8393004	116.1624519	252.4755724	202.2505758	177.2940119	129.7868134	102.5369443	191.3407038	128	196.7200232	155.4169452	202.2505758	133.4356174	110.6607656	165.4211623	159.7863103	108.3834	164.2785149	140.0695938	168.8970126	137.1870032	182.278425	142.0248924	142.0248924	128	134.3637355	126.2377862	126.2377862	192.6715837
ALDH5A1		218.2745323	138.1412143	134.3637355	192.6715837	190.019017	177.2940119	183.5462717	191.3407038	163.1437603	203.6573398	190.019017	181.019336	191.3407038	216.7668	192.6715837	176.0693527	163.1437603	159.7863103	188.7064598	155.4169452	385.3431673	215.2694823	324.0336881	282.0877097	158.6825856	229.1264182	250.7315962	190.019017	207.9366135	216.7668	263.1971396	274.3740064	224.4110647	230.7201184	280.1391875	230.7201184	202.2505758	202.2505758	259.5736268	149.0858991
ALDH6A1		150.1228735	93.70148454	80.44885597	123.6398501	111.4304721	119.4282229	89.26359465	118.6032719	132.5139103	152.2185107	125.3657981	129.7868134	125.3657981	122.7858073	107.6347412	140.0695938	116.9704256	98.3600116	138.1412143	109.1372661	232.3249038	167.7303557	254.2316788	138.1412143	78.24897777	99.04415959	167.7303557	145.0091373	237.2065438	240.5178238	141.0438548	136.2393834	140.0695938	174.8531529	174.8531529	131.5985698	141.0438548	170.0717842	145.0091373	73.51669472
ALDH7A1		259.5736268	188.7064598	188.7064598	213.7825074	233.9408513	222.8609442	219.7927517	272.4787667	278.2041248	282.0877097	243.8753275	179.7689441	218.2745323	245.5716145	233.9408513	265.0278205	247.2797002	284.0497848	256	248.9996665	257.7806208	205.0738887	302.3341213	319.5726205	252.4755724	302.3341213	312.9959111	252.4755724	233.9408513	259.5736268	282.0877097	319.5726205	230.7201184	252.4755724	288.0149721	272.4787667	308.6868039	347.2907078	233.9408513	238.8564458
ALDH8A1		35.26096371	18.00093576	44.94223602	33.35890435	32.67238802	23.26356028	32.89964245	23.58830748	23.58830748	38.58585049	37.79176517	19.69831061	34.05984584	37.01402188	39.12448889	25.99207668	25.10669113	25.99207668	39.39662123	28.8400148	38.58585049	22.78480313	46.52712055	46.52712055	41.06962872	51.98415337	65.34477605	37.27147477	42.22425314	64	47.83517596	45.88656794	64	33.35890435	34.05984584	45.254834	40.50421101	39.6706464	26.90868529	30.48441594
ALDH9A1		196.7200232	274.3740064	245.5716145	266.8712348	186.1084822	230.7201184	225.9719671	280.1391875	306.5545484	317.3651712	272.4787667	259.5736268	235.5680386	259.5736268	237.2065438	257.7806208	219.7927517	195.3611787	290.0182746	219.7927517	404.5011517	288.0149721	464.6498075	315.1729698	190.019017	474.4130877	388.023441	315.1729698	296.1121751	398.9322648	337.7940252	222.8609442	242.1907576	340.1435684	286.0255073	512	310.8338904	439.5855035	254.2316788	464.6498075
ALDOB		252.4755724	165.4211623	96.33579183	207.9366135	138.1412143	330.8423246	1024	352.1387054	448.8221293	519.1472537	128	184.822937	266.8712348	171.254727	168.8970126	196.7200232	229.1264182	184.822937	410.1477773	105.4196502	5996.895011	5752.606211	4737.794801	4576.408118	2817.109644	4299.639536	4973.342246	4705.068462	4153.178029	5673.408381	5007.934577	4544.796558	4011.705539	4420.518857	4640.292394	5367.371382	4513.403355	4513.403355	3743.05362	1782.887554
ALG1		53.07645093	36.50443891	55.71523605	52.70982511	45.88656794	68.5935016	58.89200964	71.01244621	89.26359465	105.4196502	56.49299176	64.89340671	64.89340671	68.11969168	67.18186775	53.44562684	71.50637684	65.34477605	62.68289905	78.24897777	58.08122594	64.4451552	66.71780869	89.88447205	52.34573175	51.26847217	72.00374302	93.70148454	61.39290364	67.6491546	58.89200964	56.49299176	65.34477605	58.89200964	58.89200964	90.50966799	63.11889309	77.17170097	93.70148454	74.02804377
ALG10		20.53481436	20.96629446	19.97328878	22.94328397	19.42711815	24.08394796	19.69831061	24.5900029	21.11212657	20.96629446	25.28132198	22.78480313	27.85761803	20.67764529	19.42711815	21.70566924	19.15965927	21.70566924	21.25897303	24.08394796	22.94328397	20.82146969	21.70566924	19.56224444	15.24220797	22.78480313	17.63048185	22.31589866	21.85664411	14.32040113	19.69831061	20.11221399	19.56224444	19.56224444	17.1483754	22.627417	16.79546694	18.76535919	20.2521055	20.67764529
ALG11		36.25228433	26.17286587	20.53481436	38.05462768	35.50622311	47.50475426	32.67238802	40.50421101	39.39662123	48.16789592	38.05462768	38.31931855	46.20573426	45.88656794	31.55944654	29.24260641	39.12448889	36.75834736	44.63179732	49.52207979	47.17661495	33.8245773	39.94657756	34.2967508	27.6651914	40.78594007	39.39662123	35.01739844	45.254834	34.2967508	38.05462768	28.24649588	47.17661495	42.51794605	33.59093388	38.05462768	35.50622311	26.90868529	39.39662123	41.64293937
ALG12		77.17170097	102.5369443	43.71328822	87.42657643	103.9683067	81.00842201	116.1624519	103.2501452	108.3834	95.00950852	102.5369443	100.4267645	136.2393834	93.05424111	85.62736351	81.57188015	99.7330662	90.50966799	86.82267696	100.4267645	93.05424111	60.12945595	94.35322991	125.3657981	101.8286699	97.00586026	114.5632091	116.9704256	116.1624519	97.00586026	74.02804377	106.1529019	150.1228735	99.04415959	82.71058116	121.0953788	93.70148454	105.4196502	101.8286699	116.9704256
ALG13		50.56264396	50.91433496	36.50443891	46.20573426	64.89340671	46.20573426	53.07645093	60.54768939	54.19169999	69.5510312	47.83517596	47.50475426	50.21338227	57.68002961	48.16789592	42.81368175	47.50475426	44.32350298	64.89340671	51.62507259	54.19169999	40.78594007	41.93258892	49.1800058	35.26096371	44.63179732	47.83517596	45.56960626	34.2967508	48.84029469	37.79176517	46.20573426	60.12945595	44.32350298	38.58585049	54.56863307	39.6706464	44.32350298	56.49299176	62.24991663
ALG14		43.11147446	41.35529058	23.91758798	49.1800058	40.22442798	56.10276616	41.06962872	61.81992505	64	52.70982511	49.1800058	56.10276616	56.88593159	41.06962872	51.26847217	32	42.51794605	49.1800058	37.01402188	56.88593159	58.89200964	51.26847217	49.8665331	52.34573175	37.01402188	43.71328822	45.56960626	72.50456866	85.0358921	46.85074227	59.71411146	53.07645093	51.26847217	60.12945595	54.19169999	58.08122594	33.59093388	45.254834	70.52192742	44.01733818
ALG2		165.4211623	159.7863103	93.05424111	152.2185107	131.5985698	164.2785149	149.0858991	152.2185107	194.0117205	209.382927	154.3434019	177.2940119	212.3058037	164.2785149	155.4169452	138.1412143	167.7303557	116.1624519	140.0695938	179.7689441	156.4979555	167.7303557	154.3434019	150.1228735	83.86517785	133.4356174	139.1020624	133.4356174	167.7303557	147.0333894	152.2185107	106.8912537	119.4282229	144.007486	106.1529019	151.1670607	100.4267645	113.7718632	174.8531529	137.1870032
ALG3		63.11889309	49.1800058	60.12945595	52.34573175	55.71523605	91.13921252	83.86517785	71.01244621	59.71411146	68.5935016	64	59.30163596	39.94657756	65.79928491	58.08122594	52.70982511	49.52207979	36.25228433	51.98415337	55.71523605	70.03479688	56.49299176	70.03479688	48.50293013	45.56960626	48.84029469	39.12448889	50.21338227	60.54768939	54.56863307	52.34573175	47.83517596	47.17661495	46.52712055	45.56960626	57.68002961	51.98415337	49.52207979	56.49299176	65.34477605
ALG5		123.6398501	86.22294892	51.98415337	96.33579183	93.70148454	128.8903104	120.2589119	131.5985698	142.0248924	143.0127537	95.00950852	104.6914635	152.2185107	129.7868134	97.68058937	84.44850629	122.7858073	125.3657981	116.1624519	145.0091373	139.1020624	106.8912537	131.5985698	154.3434019	104.6914635	131.5985698	126.2377862	162.016844	126.2377862	156.4979555	118.6032719	126.2377862	141.0438548	118.6032719	106.8912537	146.0177556	121.0953788	114.5632091	153.2772742	135.2983092
ALG6		46.20573426	38.58585049	23.26356028	51.98415337	58.08122594	60.54768939	58.89200964	67.18186775	61.39290364	50.91433496	41.93258892	50.91433496	80.44885597	55.71523605	57.28160454	45.254834	53.07645093	50.21338227	51.62507259	65.79928491	54.19169999	36.50443891	45.254834	71.01244621	53.44562684	51.26847217	54.94818793	62.68289905	52.34573175	62.24991663	48.16789592	56.88593159	74.54294953	60.96883187	50.56264396	69.5510312	53.44562684	50.21338227	48.84029469	69.5510312
ALG8		99.04415959	95.00950852	68.5935016	114.5632091	109.1372661	105.4196502	108.3834	91.13921252	95.00950852	85.0358921	97.68058937	122.7858073	109.8963759	98.3600116	97.68058937	85.0358921	86.82267696	110.6607656	79.89315513	103.9683067	62.24991663	68.5935016	88.64700596	64.89340671	57.68002961	73.51669472	70.52192742	75.06143675	66.71780869	60.12945595	68.11969168	78.24897777	108.3834	89.88447205	64	82.13925744	65.34477605	77.17170097	68.5935016	94.35322991
ALK		15.03236399	18.25221945	17.50869922	19.15965927	15.45498126	23.42537114	18.89588258	9.253505471	14.12324794	11.3137085	19.29292524	12.64066099	23.75237713	17.26765178	20.82146969	26.90868529	19.42711815	14.02569154	18.00093576	18.12614216	13.64215827	13.64215827	11.63178014	9.126109727	9.9176616	11.87618857	14.4200074	10.33882265	7.412704495	8.51496146	13.08643294	7.160200567	9.063071082	15.88947993	8.75434961	10.19648502	13.17745628	15.77972327	18.89588258	7.260153243
ALKBH1		31.55944654	33.35890435	45.254834	30.06472797	28.24649588	25.63423608	32	28.8400148	29.44600482	36.75834736	30.48441594	33.35890435	21.55573723	27.85761803	29.24260641	32.67238802	27.85761803	25.28132198	29.24260641	31.12495832	29.44600482	31.55944654	29.44600482	36.25228433	27.6651914	27.09585	33.35890435	29.85705573	30.90996253	35.01739844	30.2738447	35.50622311	24.25146506	24.93326655	35.50622311	30.2738447	30.48441594	30.48441594	31.34144952	25.99207668
ALKBH2		19.8353232	28.64080227	26.72281342	24.08394796	28.8400148	24.08394796	22.31589866	18.50701094	22.627417	22.78480313	16.1112888	25.10669113	33.12847756	18.63573738	22.00866909	36.50443891	24.25146506	27.6651914	16.67945217	22.31589866	24.08394796	33.35890435	22.627417	33.8245773	32.2225776	20.82146969	24.08394796	25.45716748	16.67945217	27.6651914	25.28132198	34.2967508	24.7610399	17.87659421	33.8245773	25.28132198	29.24260641	25.63423608	22.31589866	27.28431654
ALKBH3		36.50443891	62.24991663	56.88593159	47.17661495	34.05984584	42.22425314	33.35890435	25.28132198	39.12448889	41.35529058	34.2967508	42.51794605	62.68289905	35.26096371	36.50443891	44.63179732	44.63179732	48.50293013	40.78594007	37.27147477	60.12945595	97.00586026	56.49299176	89.26359465	59.30163596	47.83517596	74.54294953	79.89315513	55.71523605	67.18186775	78.79324245	56.88593159	58.08122594	47.50475426	75.06143675	60.12945595	63.11889309	60.54768939	55.71523605	33.59093388
ALKBH4		58.89200964	62.68289905	76.6386371	54.19169999	46.20573426	41.64293937	41.06962872	46.20573426	45.88656794	46.20573426	57.28160454	50.56264396	49.52207979	41.93258892	49.8665331	58.48521281	37.79176517	45.56960626	37.53071838	46.20573426	47.83517596	60.96883187	47.50475426	46.85074227	50.21338227	47.83517596	49.52207979	40.50421101	50.91433496	39.6706464	51.62507259	44.63179732	39.6706464	31.77895985	46.52712055	37.79176517	48.84029469	50.91433496	67.6491546	43.41133848
ALKBH5		145.0091373	99.7330662	86.22294892	190.019017	147.0333894	135.2983092	152.2185107	157.5864849	127.1158394	152.2185107	137.1870032	150.1228735	131.5985698	157.5864849	155.4169452	142.0248924	143.0127537	117.7840193	167.7303557	118.6032719	138.1412143	118.6032719	144.007486	110.6607656	116.1624519	149.0858991	123.6398501	106.8912537	128.8903104	124.4998333	138.1412143	110.6607656	136.2393834	101.1252879	120.2589119	108.3834	121.0953788	120.2589119	96.33579183	116.1624519
ALKBH8		16.22335168	21.25897303	22.94328397	16.44982123	19.69831061	22.94328397	27.85761803	23.75237713	24.25146506	16.22335168	19.97328878	18.00093576	20.39297004	17.02992292	24.93326655	28.64080227	26.53822547	17.75311155	21.11212657	20.11221399	17.63048185	22.47111801	20.96629446	16.56423878	17.02992292	20.67764529	25.8125363	21.25897303	17.50869922	15.24220797	23.26356028	22.47111801	21.40684088	29.85705573	22.16175149	27.6651914	19.56224444	14.2214829	16.67945217	24.5900029
ALMS1		164.2785149	172.4458978	112.2055323	171.254727	183.5462717	128	142.0248924	116.1624519	101.1252879	85.62736351	150.1228735	165.4211623	131.5985698	157.5864849	162.016844	172.4458978	131.5985698	127.1158394	129.7868134	134.3637355	65.34477605	126.2377862	92.41146851	119.4282229	166.5717575	99.7330662	98.3600116	72.00374302	89.88447205	60.12945595	105.4196502	150.1228735	128	98.3600116	116.9704256	91.13921252	96.33579183	121.9376637	63.11889309	143.0127537
ALOX5		41.35529058	60.12945595	40.22442798	47.50475426	40.22442798	47.17661495	55.3303828	54.94818793	41.64293937	38.58585049	56.10276616	48.84029469	44.63179732	40.22442798	47.17661495	48.84029469	41.93258892	50.56264396	44.32350298	48.84029469	49.52207979	47.50475426	28.8400148	41.64293937	49.52207979	53.81737058	59.30163596	58.89200964	64.89340671	47.17661495	66.25695513	50.21338227	48.50293013	56.88593159	56.10276616	56.10276616	66.71780869	63.11889309	59.71411146	75.58353033
ALOX5AP		106.1529019	212.3058037	72.50456866	108.3834	122.7858073	173.6453539	181.019336	171.254727	160.8977119	162.016844	176.0693527	90.50966799	107.6347412	131.5985698	124.4998333	109.1372661	113.7718632	124.4998333	119.4282229	127.1158394	202.2505758	153.2772742	160.8977119	162.016844	131.5985698	225.9719671	212.3058037	227.5437264	300.245747	213.7825074	242.1907576	157.5864849	247.2797002	148.0560875	160.8977119	219.7927517	186.1084822	259.5736268	150.1228735	364.5568501
ALPI		35.26096371	40.50421101	76.10925536	34.2967508	32.89964245	35.01739844	29.44600482	27.6651914	27.28431654	32.67238802	33.59093388	36.00187151	33.35890435	33.12847756	38.31931855	41.64293937	35.26096371	33.59093388	43.71328822	35.01739844	38.31931855	54.19169999	33.35890435	38.58585049	35.01739844	36.25228433	35.50622311	31.12495832	44.32350298	54.56863307	39.39662123	34.7755156	24.93326655	34.53530357	44.63179732	42.81368175	34.53530357	32.2225776	46.20573426	29.85705573
ALPK1		40.22442798	37.27147477	30.06472797	41.64293937	30.69645182	45.88656794	34.53530357	48.50293013	43.11147446	38.58585049	29.04061297	27.28431654	60.12945595	35.01739844	34.53530357	36.75834736	49.1800058	33.59093388	47.17661495	26.17286587	60.96883187	63.11889309	52.70982511	49.8665331	33.8245773	32.44670335	46.85074227	58.89200964	22.31589866	49.8665331	49.52207979	68.11969168	46.20573426	58.08122594	47.50475426	62.24991663	46.52712055	54.94818793	25.28132198	44.94223602
ALPK2		4.141059695	5.351710219	4.789914818	4.34693945	5.351710219	5.696200782	5.063026376	3.944930818	4.0278222	4.856779538	5.351710219	8.339726087	5.351710219	4.500233939	4.531535541	5.856342784	4.169863043	5.617779503	4.823231311	3.972369982	4.59479342	5.169411323	5.205367422	4.438277888	5.502167273	4.9588308	4.924577653	4	4.169863043	4.25748073	3.89061979	3.810551992	4.169863043	5.028053498	7.210003701	3.89061979	4.198866734	3.732131966	3.972369982	5.063026376
ALPK3		15.03236399	14.6213032	19.8353232	12.12573253	15.13692235	11.71268557	10.41073484	12.90626815	12.46663327	13.08643294	14.92852786	13.08643294	12.21007367	15.34822591	14.82540899	13.17745628	15.34822591	12.21007367	13.45434264	15.45498126	13.64215827	15.45498126	13.26911273	14.72300241	19.56224444	16	12.64066099	17.26765178	19.8353232	20.53481436	14.92852786	14.82540899	12.55334557	14.92852786	18.63573738	16.33619401	19.29292524	16.33619401	20.2521055	12.04197398
ALS2		77.7084726	69.5510312	47.50475426	75.06143675	80.44885597	82.71058116	68.5935016	83.86517785	73.51669472	78.79324245	65.79928491	71.01244621	92.41146851	88.03467636	72.50456866	73.51669472	99.04415959	95.67035191	77.17170097	81.57188015	101.1252879	88.64700596	94.35322991	134.3637355	112.2055323	105.4196502	117.7840193	134.3637355	102.5369443	134.3637355	125.3657981	122.7858073	110.6607656	122.7858073	128	121.9376637	128	106.1529019	103.2501452	91.13921252
ALS2CL		21.25897303	33.59093388	24.5900029	29.44600482	20.53481436	24.08394796	32.67238802	30.2738447	23.58830748	21.70566924	33.12847756	22.00866909	28.8400148	20.82146969	20.96629446	26.53822547	36.00187151	22.31589866	19.15965927	19.69831061	13.547925	27.6651914	23.58830748	23.75237713	28.4429658	29.04061297	33.8245773	22.16175149	24.08394796	22.31589866	18.50701094	27.47409397	38.8542363	22.00866909	25.10669113	24.5900029	44.32350298	25.99207668	15.77972327	30.06472797
ALX1		9.382679594	10.056107	12.81711804	9.317868692	8.75434961	8.633825892	11.3137085	8.224910613	9.382679594	9.063071082	7.464263932	7.889861636	7.781239579	8.876555777	10.62948651	8.5741877	9.382679594	10.41073484	9.579829637	9.713559075	8	10.92832205	12.38051995	9.986644391	9.986644391	8.815240927	11.15794933	10.62948651	9.51365692	9.253505471	10.12605275	11.15794933	8.456144324	8.456144324	7.621103984	7.944739963	12.38051995	8.339726087	9.781122222	8.6938789
ALX4		17.26765178	22.16175149	37.53071838	19.42711815	19.42711815	17.75311155	16.67945217	11.39240156	13.36140671	19.42711815	15.56247916	12.64066099	11.39240156	17.50869922	19.97328878	18.25221945	13.45434264	20.53481436	20.67764529	14.92852786	18.50701094	15.34822591	16.1112888	14.72300241	16.91228865	16.1112888	15.34822591	16.67945217	20.39297004	18.76535919	15.13692235	12.90626815	12.29500145	12.38051995	19.56224444	16.44982123	14.2214829	17.1483754	20.96629446	15.56247916
AMACR		40.22442798	21.70566924	36.50443891	37.79176517	25.10669113	53.44562684	44.94223602	45.56960626	47.83517596	49.1800058	35.75318842	34.05984584	41.93258892	35.75318842	32	32.89964245	43.71328822	35.01739844	51.62507259	46.20573426	39.39662123	30.48441594	34.53530357	33.59093388	23.10286713	37.79176517	35.50622311	41.06962872	32.44670335	39.6706464	34.53530357	32	29.44600482	35.75318842	30.2738447	36.75834736	32	31.77895985	42.51794605	27.6651914
AMBP		11.95879399	13.26911273	22.627417	13.08643294	10.33882265	11.55143356	12.29500145	11.00433455	9.646462622	13.08643294	12.64066099	12.81711804	12.04197398	12.21007367	12.21007367	12.04197398	12.99603834	15.34822591	14.6213032	15.77972327	10.92832205	15.67072476	10.12605275	12.64066099	13.17745628	13.17745628	12.72858374	9.253505471	14.2214829	13.36140671	14.52030649	10.62948651	11.87618857	10.55606329	18.00093576	11.95879399	12.38051995	12.90626815	17.1483754	9.849155307
AMBRA1		202.2505758	292.0355113	212.3058037	247.2797002	238.8564458	257.7806208	252.4755724	263.1971396	254.2316788	210.8393004	308.6868039	248.9996665	259.5736268	247.2797002	248.9996665	206.5002904	278.2041248	270.5966184	218.2745323	240.5178238	252.4755724	298.1717981	256	304.4370214	317.3651712	248.9996665	240.5178238	270.5966184	230.7201184	270.5966184	328.5570298	324.0336881	319.5726205	278.2041248	308.6868039	263.1971396	296.1121751	261.3791042	186.1084822	315.1729698
AMD1		340.1435684	274.3740064	215.2694823	421.6786008	442.6430624	430.5389646	415.8732269	604.6682427	580.0365493	526.3942792	292.0355113	451.9439341	494.5594004	328.5570298	349.7063057	433.5335999	393.4400464	312.9959111	424.6116075	515.5612416	172.4458978	86.82267696	160.8977119	166.5717575	119.4282229	152.2185107	181.019336	159.7863103	146.0177556	187.4029691	121.0953788	132.5139103	206.5002904	282.0877097	138.1412143	198.0883192	153.2772742	158.6825856	149.0858991	272.4787667
AMDHD1		7.944739963	9.579829637	12.72858374	10.85283462	6.634556367	9.126109727	11.95879399	8.397733469	11.79415374	6.634556367	6.634556367	6.680703355	6.964404506	7.889861636	8.5741877	8.5741877	9.849155307	8.397733469	10.55606329	6.91629785	13.08643294	9.063071082	10.12605275	13.73704698	8.633825892	10.33882265	11.08087574	9.579829637	11.71268557	8.397733469	8.815240927	9.986644391	6.91629785	8.456144324	9.713559075	7.210003701	7.361501205	7.210003701	9.579829637	9.713559075
AMER1		52.34573175	43.41133848	71.50637684	55.3303828	54.94818793	58.08122594	49.52207979	51.62507259	45.56960626	50.56264396	59.30163596	64.4451552	53.44562684	48.16789592	49.52207979	48.16789592	49.52207979	54.56863307	62.24991663	46.85074227	37.79176517	48.50293013	41.64293937	36.00187151	43.11147446	33.59093388	26.35491255	41.06962872	34.05984584	37.27147477	39.6706464	38.8542363	32.67238802	36.50443891	32.2225776	23.10286713	38.8542363	37.79176517	31.55944654	31.34144952
AMFR		229.1264182	248.9996665	183.5462717	252.4755724	203.6573398	317.3651712	254.2316788	243.8753275	265.0278205	357.0543786	276.2824285	219.7927517	215.2694823	288.0149721	254.2316788	257.7806208	230.7201184	205.0738887	317.3651712	298.1717981	296.1121751	308.6868039	326.2875206	227.5437264	163.1437603	270.5966184	243.8753275	330.8423246	270.5966184	280.1391875	259.5736268	222.8609442	224.4110647	272.4787667	221.3215312	278.2041248	221.3215312	232.3249038	286.0255073	257.7806208
AMH		13.8325957	21.70566924	22.16175149	15.67072476	11.39240156	15.67072476	15.88947993	15.88947993	18.76535919	17.75311155	19.02731384	20.2521055	20.2521055	15.03236399	17.75311155	17.26765178	13.45434264	21.55573723	24.08394796	17.1483754	17.87659421	32.67238802	17.75311155	23.75237713	23.10286713	16.67945217	15.56247916	18.12614216	19.02731384	24.25146506	23.75237713	23.26356028	14.6213032	16.91228865	24.25146506	18.76535919	23.26356028	17.75311155	29.85705573	17.1483754
AMHR2		47.50475426	87.42657643	81.57188015	57.28160454	57.68002961	42.22425314	50.91433496	35.75318842	44.32350298	49.8665331	60.12945595	46.85074227	39.12448889	40.22442798	55.71523605	44.32350298	50.21338227	45.88656794	51.98415337	42.22425314	33.35890435	33.12847756	43.71328822	37.01402188	59.71411146	32.44670335	27.28431654	34.05984584	38.31931855	35.75318842	37.27147477	48.84029469	36.00187151	38.31931855	41.64293937	38.8542363	32.67238802	38.58585049	36.00187151	31.12495832
AMICA1		158.6825856	168.8970126	270.5966184	145.0091373	173.6453539	112.2055323	124.4998333	112.2055323	110.6607656	105.4196502	174.8531529	139.1020624	93.70148454	106.8912537	131.5985698	134.3637355	108.3834	148.0560875	144.007486	135.2983092	135.2983092	165.4211623	134.3637355	152.2185107	187.4029691	171.254727	178.5271893	143.0127537	147.0333894	132.5139103	153.2772742	173.6453539	135.2983092	103.2501452	135.2983092	119.4282229	143.0127537	170.0717842	130.6895521	155.4169452
AMIGO2		62.68289905	52.70982511	37.27147477	65.79928491	68.11969168	51.26847217	53.07645093	40.50421101	40.22442798	40.78594007	97.68058937	46.85074227	50.91433496	48.50293013	58.08122594	66.25695513	38.58585049	51.98415337	42.81368175	40.78594007	50.91433496	36.25228433	60.54768939	53.81737058	72.50456866	64.89340671	58.89200964	50.91433496	55.3303828	36.75834736	33.35890435	50.56264396	58.08122594	48.84029469	51.62507259	47.17661495	61.81992505	58.08122594	62.24991663	48.50293013
AMMECR1		87.42657643	77.17170097	118.6032719	94.35322991	106.8912537	99.04415959	100.4267645	107.6347412	97.00586026	83.28587875	94.35322991	104.6914635	96.33579183	90.50966799	89.26359465	97.00586026	118.6032719	105.4196502	91.77313587	99.7330662	79.3412928	79.3412928	81.00842201	91.77313587	112.2055323	85.0358921	76.10925536	114.5632091	103.2501452	96.33579183	95.67035191	112.2055323	85.62736351	93.70148454	94.35322991	80.44885597	128	89.26359465	80.44885597	92.41146851
AMMECR1L		109.1372661	125.3657981	125.3657981	116.1624519	134.3637355	141.0438548	143.0127537	149.0858991	144.007486	125.3657981	136.2393834	136.2393834	125.3657981	145.0091373	127.1158394	140.0695938	149.0858991	164.2785149	123.6398501	127.1158394	134.3637355	160.8977119	128.8903104	158.6825856	184.822937	124.4998333	133.4356174	166.5717575	128.8903104	151.1670607	167.7303557	163.1437603	145.0091373	145.0091373	168.8970126	156.4979555	154.3434019	147.0333894	111.4304721	162.016844
AMN		22.16175149	26.17286587	34.7755156	19.56224444	19.42711815	17.63048185	16.91228865	13.36140671	20.96629446	15.13692235	20.96629446	18.00093576	16.79546694	18.63573738	21.40684088	21.55573723	16.56423878	20.82146969	21.11212657	14.4200074	160.8977119	95.00950852	80.44885597	83.86517785	46.52712055	99.7330662	94.35322991	98.3600116	141.0438548	123.6398501	120.2589119	80.44885597	64.89340671	93.70148454	128	106.8912537	82.71058116	83.28587875	112.9859835	31.55944654
AMN1		11.71268557	14.82540899	9.317868692	12.90626815	13.64215827	12.55334557	13.08643294	15.34822591	10.92832205	14.32040113	12.38051995	11.87618857	15.88947993	18.25221945	14.12324794	18.63573738	15.45498126	12.04197398	13.17745628	17.50869922	24.42014734	51.62507259	28.05138308	25.8125363	16.33619401	18.89588258	20.2521055	27.47409397	23.26356028	30.69645182	22.47111801	21.25897303	28.64080227	19.8353232	20.11221399	29.65081798	20.39297004	26.53822547	25.8125363	27.09585
AMOT		263.1971396	261.3791042	278.2041248	224.4110647	306.5545484	227.5437264	250.7315962	219.7927517	200.8535291	219.7927517	250.7315962	324.0336881	209.382927	266.8712348	252.4755724	280.1391875	243.8753275	261.3791042	238.8564458	212.3058037	152.2185107	191.3407038	183.5462717	165.4211623	209.382927	176.0693527	146.0177556	104.6914635	144.007486	133.4356174	188.7064598	171.254727	144.007486	176.0693527	188.7064598	117.7840193	163.1437603	190.019017	117.7840193	155.4169452
AMOTL1		32.89964245	33.59093388	70.03479688	44.32350298	56.88593159	38.05462768	42.81368175	41.06962872	29.65081798	37.27147477	49.52207979	37.27147477	31.34144952	36.25228433	43.11147446	46.20573426	36.50443891	33.35890435	44.01733818	41.06962872	38.05462768	37.79176517	35.50622311	33.12847756	60.96883187	47.50475426	37.53071838	38.31931855	49.52207979	41.06962872	25.63423608	43.41133848	39.94657756	33.59093388	43.41133848	33.59093388	36.25228433	39.12448889	33.12847756	38.31931855
AMOTL2		65.79928491	70.03479688	89.26359465	72.50456866	68.11969168	52.34573175	58.08122594	55.71523605	52.70982511	51.26847217	90.50966799	67.18186775	43.71328822	65.34477605	57.68002961	58.89200964	51.26847217	70.03479688	74.54294953	53.07645093	38.8542363	47.17661495	45.56960626	39.39662123	64.4451552	53.07645093	51.26847217	45.56960626	65.34477605	40.78594007	53.44562684	33.12847756	42.22425314	44.63179732	44.32350298	40.22442798	43.11147446	50.56264396	54.94818793	50.21338227
AMPD1		9.51365692	17.26765178	16.22335168	10.41073484	9.579829637	10.85283462	9.986644391	8.815240927	10.48314723	9.9176616	14.02569154	12.04197398	13.36140671	9.646462622	16.67945217	11.23555901	9.713559075	10.48314723	10.48314723	10.26740718	10.85283462	14.52030649	11.23555901	11.95879399	13.547925	9.9176616	10.62948651	11.39240156	13.26911273	10.92832205	11.63178014	10.77786861	12.90626815	9.579829637	11.55143356	10.48314723	9.51365692	8.815240927	12.90626815	8.224910613
AMPD3		51.26847217	71.50637684	39.6706464	62.24991663	81.57188015	64.4451552	82.71058116	70.52192742	96.33579183	101.8286699	54.56863307	80.44885597	68.11969168	50.56264396	56.10276616	64.4451552	98.3600116	62.24991663	86.22294892	79.89315513	45.254834	47.50475426	40.22442798	53.44562684	65.79928491	72.00374302	55.71523605	83.28587875	63.55791971	42.22425314	44.32350298	47.17661495	44.32350298	63.11889309	51.98415337	99.04415959	44.63179732	52.70982511	46.85074227	74.02804377
AMPH		5.856342784	6.320330495	7.835362381	6.190259974	5.502167273	5.897076869	5.735820992	5.856342784	5.979396995	6.408559021	6.868523492	6.588728138	6.727171322	6.02098699	6.543216468	6.105036836	6.36429187	7.361501205	6.276672783	7.361501205	5.897076869	6.680703355	6.02098699	6.868523492	5.938094283	5.464161027	5.815890069	6.453134074	8.224910613	6.02098699	5.815890069	6.276672783	5.028053498	5.696200782	6.276672783	5.205367422	5.656854249	5.169411323	5.578974665	5.979396995
AMY1A		49.52207979	79.89315513	32	83.28587875	122.7858073	45.254834	77.7084726	82.13925744	45.88656794	44.63179732	66.25695513	48.16789592	60.54768939	46.52712055	53.44562684	78.79324245	59.30163596	80.44885597	55.3303828	70.03479688	33.12847756	63.11889309	44.94223602	53.07645093	107.6347412	73.51669472	44.94223602	64	68.11969168	53.44562684	35.50622311	89.26359465	40.50421101	42.51794605	54.94818793	41.93258892	72.50456866	77.17170097	43.41133848	54.19169999
AMY1AP		10.12605275	12.29500145	18.37917368	8.111675838	12.64066099	7.210003701	10.55606329	9.126109727	12.81711804	6.147500725	6.773962499	12.12573253	13.64215827	8.75434961	10.33882265	10.19648502	15.88947993	12.90626815	7.06162397	17.02992292	11.23555901	14.92852786	9.51365692	13.08643294	18.12614216	9.579829637	7.412704495	15.24220797	7.160200567	11.55143356	9.781122222	13.73704698	10.33882265	11.47164198	10.70342044	12.90626815	16.1112888	10.41073484	12.04197398	8.111675838
AMY2A		13.17745628	10.55606329	15.77972327	9.126109727	11.08087574	12.38051995	13.64215827	10.19648502	12.72858374	14.02569154	15.56247916	13.45434264	11.95879399	14.2214829	38.58585049	10.056107	16	18.12614216	13.36140671	10.55606329	11.79415374	8.815240927	10.70342044	9.9176616	10.48314723	10.85283462	9.9176616	8.397733469	12.55334557	12.12573253	11.3137085	9.579829637	9.317868692	8.456144324	9.646462622	10.92832205	8.5741877	11.71268557	14.52030649	13.547925
AMZ1		12.72858374	14.32040113	32	13.36140671	10.70342044	12.29500145	10.92832205	10.77786861	14.92852786	15.45498126	12.90626815	16	15.34822591	10.33882265	11.3137085	12.21007367	16.33619401	15.34822591	16.1112888	11.55143356	15.88947993	19.97328878	15.67072476	13.547925	17.75311155	16.33619401	15.24220797	12.38051995	16.56423878	17.02992292	13.8325957	13.36140671	9.986644391	13.26911273	14.72300241	13.8325957	17.3877578	14.32040113	17.50869922	11.47164198
ANAPC1		198.0883192	140.0695938	91.77313587	184.822937	186.1084822	199.4661324	207.9366135	222.8609442	179.7689441	182.278425	202.2505758	181.019336	181.019336	170.0717842	178.5271893	191.3407038	178.5271893	151.1670607	221.3215312	150.1228735	156.4979555	125.3657981	140.0695938	147.0333894	127.1158394	141.0438548	149.0858991	141.0438548	118.6032719	145.0091373	159.7863103	143.0127537	178.5271893	153.2772742	141.0438548	146.0177556	133.4356174	149.0858991	93.05424111	187.4029691
ANAPC10		47.50475426	43.11147446	26.90868529	44.94223602	48.84029469	56.49299176	46.20573426	54.94818793	55.3303828	40.78594007	47.17661495	52.70982511	76.10925536	54.94818793	55.71523605	50.91433496	59.30163596	56.88593159	44.32350298	55.3303828	52.34573175	56.88593159	50.21338227	67.6491546	70.52192742	54.56863307	58.48521281	62.24991663	54.19169999	60.96883187	60.96883187	72.00374302	68.11969168	64.4451552	52.70982511	65.79928491	60.12945595	61.39290364	77.7084726	54.19169999
ANAPC16		165.4211623	199.4661324	224.4110647	203.6573398	168.8970126	127.1158394	106.1529019	134.3637355	131.5985698	140.0695938	172.4458978	153.2772742	127.1158394	157.5864849	158.6825856	149.0858991	133.4356174	127.1158394	146.0177556	148.0560875	129.7868134	140.0695938	149.0858991	124.4998333	103.9683067	172.4458978	109.1372661	132.5139103	199.4661324	114.5632091	137.1870032	123.6398501	142.0248924	112.9859835	116.9704256	93.05424111	133.4356174	142.0248924	170.0717842	127.1158394
ANAPC2		36.00187151	42.22425314	57.28160454	44.32350298	39.6706464	32	30.48441594	35.26096371	30.48441594	27.47409397	47.83517596	33.8245773	27.28431654	38.58585049	49.52207979	31.77895985	26.72281342	25.99207668	30.90996253	26.17286587	25.99207668	32.89964245	29.24260641	22.31589866	30.69645182	32.44670335	25.8125363	21.25897303	24.7610399	23.91758798	36.00187151	31.34144952	32	18.00093576	34.53530357	23.10286713	23.26356028	25.99207668	23.75237713	37.01402188
ANAPC4		37.01402188	47.17661495	32.44670335	49.52207979	38.8542363	46.52712055	50.21338227	43.71328822	47.50475426	42.81368175	39.12448889	60.96883187	60.12945595	48.16789592	60.54768939	38.05462768	56.88593159	57.68002961	38.8542363	61.81992505	39.39662123	42.51794605	37.27147477	67.6491546	49.8665331	40.78594007	52.70982511	70.03479688	37.01402188	66.71780869	52.34573175	58.89200964	60.54768939	49.8665331	48.50293013	53.81737058	54.19169999	41.93258892	48.84029469	57.68002961
ANAPC5		67.18186775	60.96883187	64	64.4451552	89.88447205	81.00842201	60.54768939	75.06143675	67.6491546	70.03479688	66.71780869	67.6491546	95.67035191	61.39290364	48.50293013	71.01244621	57.68002961	54.94818793	54.56863307	75.58353033	73.51669472	63.55791971	56.88593159	42.81368175	45.88656794	50.21338227	64.89340671	41.35529058	51.98415337	55.71523605	55.71523605	47.83517596	69.5510312	70.52192742	51.98415337	54.94818793	60.12945595	56.49299176	45.56960626	61.39290364
ANGEL1		199.4661324	140.0695938	122.7858073	200.8535291	178.5271893	207.9366135	219.7927517	202.2505758	139.1020624	188.7064598	205.0738887	168.8970126	121.0953788	209.382927	184.822937	194.0117205	159.7863103	145.0091373	229.1264182	133.4356174	282.0877097	184.822937	225.9719671	187.4029691	170.0717842	183.5462717	192.6715837	188.7064598	198.0883192	240.5178238	212.3058037	210.8393004	184.822937	195.3611787	191.3407038	222.8609442	172.4458978	207.9366135	165.4211623	216.7668
ANGEL2		76.6386371	73.51669472	47.17661495	97.68058937	76.6386371	66.25695513	91.13921252	116.9704256	111.4304721	116.9704256	73.51669472	93.70148454	83.28587875	79.3412928	75.58353033	73.00887782	82.13925744	95.00950852	104.6914635	98.3600116	98.3600116	73.51669472	93.05424111	91.13921252	73.51669472	89.88447205	94.35322991	97.00586026	110.6607656	109.8963759	72.50456866	95.67035191	83.86517785	79.3412928	70.03479688	89.26359465	99.04415959	93.70148454	116.9704256	111.4304721
ANGPT1		50.91433496	52.70982511	37.01402188	57.68002961	86.22294892	78.24897777	145.0091373	81.57188015	52.34573175	49.1800058	122.7858073	58.89200964	89.88447205	56.49299176	77.17170097	62.24991663	58.48521281	70.03479688	67.6491546	44.32350298	16.67945217	14.82540899	24.25146506	14.82540899	47.17661495	44.01733818	36.25228433	31.12495832	33.59093388	20.53481436	14.32040113	38.05462768	52.34573175	41.93258892	26.35491255	32	37.79176517	48.16789592	20.11221399	64.89340671
ANGPT1L		504.9511447	286.0255073	359.5378882	451.9439341	265.0278205	274.3740064	310.8338904	344.8917957	324.0336881	310.8338904	306.5545484	278.2041248	210.8393004	608.8740429	418.765854	284.0497848	340.1435684	319.5726205	218.2745323	413.0005807	372.2169644	369.6458741	424.6116075	308.6868039	564.1754193	724.0773439	873.0981292	526.3942792	474.4130877	352.1387054	385.3431673	621.6677808	948.8261754	317.3651712	442.6430624	396.1766383	504.9511447	1082.386474	207.9366135	734.185087
ANGPT2		85.62736351	139.1020624	56.88593159	81.57188015	82.13925744	57.28160454	100.4267645	79.3412928	64.4451552	51.62507259	138.1412143	60.54768939	98.3600116	73.51669472	73.51669472	63.11889309	44.63179732	71.01244621	58.89200964	72.00374302	51.62507259	19.02731384	74.02804377	58.89200964	125.3657981	117.7840193	106.8912537	78.24897777	86.82267696	50.56264396	24.5900029	143.0127537	120.2589119	73.51669472	67.18186775	58.08122594	118.6032719	134.3637355	60.54768939	121.0953788
ANGPTL1		23.10286713	20.2521055	13.36140671	14.12324794	9.579829637	12.72858374	12.55334557	11.3137085	10.056107	14.12324794	12.04197398	9.18958684	23.75237713	9.986644391	12.04197398	13.8325957	10.70342044	13.64215827	18.76535919	7.674112955	10.19648502	14.92852786	10.92832205	9.713559075	11.47164198	11.71268557	11.08087574	11.95879399	11.87618857	13.92880901	9.579829637	12.90626815	11.23555901	14.12324794	8.815240927	10.056107	11.95879399	12.29500145	9.447941291	8.397733469
ANGPTL2		213.7825074	125.3657981	68.5935016	203.6573398	359.5378882	203.6573398	265.0278205	219.7927517	200.8535291	213.7825074	352.1387054	210.8393004	274.3740064	227.5437264	200.8535291	272.4787667	191.3407038	242.1907576	164.2785149	205.0738887	93.70148454	21.25897303	101.8286699	122.7858073	310.8338904	247.2797002	276.2824285	135.2983092	121.9376637	100.4267645	53.44562684	230.7201184	155.4169452	182.278425	111.4304721	148.0560875	229.1264182	209.382927	121.9376637	155.4169452
ANGPTL3		6.680703355	4.993322196	9.713559075	5.979396995	5.314743256	5.735820992	6.634556367	7.361501205	7.516181994	6.276672783	6.453134074	10.70342044	5.775716782	5.205367422	6.147500725	7.06162397	7.835362381	7.361501205	6.543216468	7.464263932	6.727171322	10.77786861	7.012845771	7.06162397	6.964404506	5.169411323	6.453134074	7.260153243	5.656854249	5.735820992	6.453134074	5.696200782	5.098242509	6.634556367	5.979396995	6.408559021	7.889861636	7.012845771	9.579829637	5.735820992
ANGPTL5		8.111675838	9.646462622	6.868523492	6.190259974	6.821079134	5.028053498	43.71328822	8.111675838	7.727490631	9.18958684	8.0556444	6.727171322	9.000467878	8.224910613	5.502167273	9.253505471	6.964404506	7.260153243	5.775716782	8.282119391	3.972369982	4.055837919	4.500233939	4.198866734	5.169411323	4.924577653	4.141059695	4.228072162	4.438277888	4.0278222	4.055837919	4.084048503	4.438277888	4.084048503	4.59479342	4.924577653	5.028053498	3.863745316	5.388934307	4.141059695
ANGPTL7		10.92832205	9.849155307	25.28132198	9.9176616	10.33882265	8.5741877	9.317868692	7.727490631	12.21007367	8.938297105	10.55606329	11.00433455	11.63178014	10.55606329	11.87618857	10.62948651	8.456144324	8.0556444	10.62948651	10.41073484	12.90626815	13.36140671	11.63178014	8.0556444	11.3137085	9.781122222	9.447941291	10.19648502	11.47164198	10.056107	10.55606329	10.62948651	10.056107	9.51365692	12.46663327	9.579829637	10.77786861	10.77786861	12.64066099	15.88947993
ANK1		12.72858374	15.13692235	23.10286713	11.63178014	11.71268557	13.26911273	14.72300241	11.3137085	11.79415374	12.04197398	14.72300241	14.82540899	12.55334557	15.13692235	15.77972327	13.08643294	13.17745628	12.46663327	12.99603834	15.13692235	11.63178014	16.1112888	12.55334557	15.24220797	14.32040113	14.4200074	13.17745628	14.12324794	15.88947993	12.64066099	16.1112888	13.73704698	12.64066099	10.85283462	13.36140671	12.72858374	15.88947993	13.45434264	16.33619401	11.87618857
ANK2		58.48521281	37.01402188	50.21338227	57.68002961	59.30163596	50.56264396	81.00842201	65.79928491	43.41133848	59.30163596	52.34573175	51.98415337	62.24991663	52.70982511	49.1800058	48.50293013	49.52207979	51.62507259	60.96883187	36.00187151	29.65081798	20.67764529	35.26096371	30.06472797	51.62507259	34.53530357	32.89964245	26.17286587	30.06472797	18.89588258	20.67764529	41.06962872	25.28132198	47.50475426	36.00187151	28.24649588	35.01739844	43.11147446	25.45716748	38.58585049
ANK3		270.5966184	147.0333894	159.7863103	333.143515	188.7064598	324.0336881	276.2824285	266.8712348	247.2797002	340.1435684	207.9366135	254.2316788	270.5966184	278.2041248	272.4787667	266.8712348	282.0877097	245.5716145	300.245747	229.1264182	224.4110647	182.278425	242.1907576	213.7825074	133.4356174	178.5271893	191.3407038	210.8393004	157.5864849	250.7315962	229.1264182	158.6825856	150.1228735	266.8712348	205.0738887	245.5716145	186.1084822	188.7064598	178.5271893	162.016844
ANKDD1A		35.75318842	39.6706464	53.44562684	39.94657756	42.22425314	26.53822547	39.12448889	37.53071838	30.2738447	20.39297004	39.6706464	32	40.22442798	36.50443891	33.8245773	32.44670335	39.94657756	43.41133848	31.77895985	37.27147477	35.75318842	29.24260641	31.55944654	46.20573426	71.01244621	40.22442798	64.89340671	41.64293937	20.39297004	50.21338227	32	51.26847217	72.50456866	45.88656794	47.17661495	54.94818793	48.16789592	74.54294953	53.07645093	50.91433496
ANKDD1B		7.012845771	11.47164198	9.000467878	8.397733469	9.447941291	9.51365692	6.964404506	7.160200567	9.447941291	8.224910613	8.111675838	7.568461174	14.02569154	11.79415374	8.876555777	8.111675838	11.95879399	9.713559075	11.47164198	8.456144324	8.168097006	14.6213032	7.310651602	17.26765178	11.55143356	8.397733469	9.063071082	13.26911273	7.412704495	9.781122222	11.55143356	11.3137085	14.02569154	10.19648502	14.6213032	12.38051995	11.95879399	10.33882265	8.75434961	10.92832205
ANKEF1		7.310651602	8.0556444	12.81711804	6.408559021	8.397733469	7.210003701	6.91629785	7.06162397	6.408559021	5.775716782	7.674112955	6.02098699	7.889861636	10.056107	9.063071082	8.456144324	8.6938789	7.012845771	7.674112955	8.75434961	9.51365692	7.412704495	7.516181994	6.408559021	7.110741449	7.210003701	6.773962499	6.36429187	7.781239579	7.727490631	6.821079134	7.110741449	5.735820992	6.233316637	6.964404506	6.680703355	7.944739963	7.835362381	8	6.964404506
ANKFN1		7.412704495	7.727490631	12.21007367	6.773962499	6.320330495	6.498019171	7.210003701	6.773962499	6.634556367	6.680703355	7.727490631	6.233316637	6.91629785	6.773962499	7.464263932	6.727171322	7.06162397	7.160200567	7.516181994	10.70342044	7.160200567	9.063071082	8	6.190259974	7.260153243	6.498019171	6.821079134	8.815240927	11.3137085	8	8	7.727490631	10.92832205	5.856342784	7.260153243	7.464263932	8	8.168097006	7.835362381	6.062866266
ANKFN1L		44.01733818	51.62507259	88.03467636	36.50443891	35.01739844	28.4429658	31.34144952	29.24260641	41.93258892	27.09585	51.26847217	36.50443891	38.8542363	38.58585049	41.06962872	37.01402188	40.78594007	43.11147446	37.79176517	36.00187151	36.00187151	64	39.6706464	48.50293013	40.22442798	36.75834736	45.56960626	42.81368175	44.32350298	46.85074227	51.26847217	38.05462768	30.90996253	38.58585049	48.84029469	39.94657756	41.35529058	36.25228433	50.21338227	35.01739844
ANKFY1		112.2055323	126.2377862	92.41146851	123.6398501	139.1020624	147.0333894	132.5139103	148.0560875	150.1228735	165.4211623	137.1870032	121.9376637	157.5864849	138.1412143	136.2393834	120.2589119	137.1870032	112.9859835	156.4979555	126.2377862	158.6825856	176.0693527	139.1020624	157.5864849	121.9376637	141.0438548	139.1020624	165.4211623	151.1670607	156.4979555	128	125.3657981	142.0248924	152.2185107	139.1020624	137.1870032	133.4356174	140.0695938	128.8903104	135.2983092
ANKH		93.70148454	63.55791971	30.69645182	106.8912537	87.42657643	130.6895521	128.8903104	142.0248924	101.8286699	120.2589119	107.6347412	77.7084726	86.22294892	109.8963759	97.68058937	97.68058937	99.7330662	64	97.00586026	80.44885597	213.7825074	116.1624519	174.8531529	219.7927517	148.0560875	181.019336	224.4110647	188.7064598	149.0858991	213.7825074	171.254727	190.019017	184.822937	153.2772742	181.019336	250.7315962	182.278425	155.4169452	168.8970126	157.5864849
ANKHD1		188.7064598	188.7064598	125.3657981	229.1264182	229.1264182	184.822937	215.2694823	206.5002904	188.7064598	188.7064598	191.3407038	192.6715837	190.019017	213.7825074	210.8393004	207.9366135	213.7825074	192.6715837	212.3058037	187.4029691	209.382927	230.7201184	227.5437264	245.5716145	274.3740064	172.4458978	166.5717575	187.4029691	138.1412143	213.7825074	242.1907576	248.9996665	215.2694823	233.9408513	243.8753275	199.4661324	224.4110647	202.2505758	145.0091373	250.7315962
ANKIB1		98.3600116	93.70148454	83.86517785	114.5632091	112.2055323	108.3834	121.0953788	128.8903104	97.00586026	107.6347412	108.3834	108.3834	126.2377862	128	122.7858073	115.3600592	116.1624519	112.2055323	121.9376637	112.2055323	115.3600592	106.1529019	123.6398501	112.2055323	103.2501452	118.6032719	116.9704256	115.3600592	101.8286699	109.1372661	121.0953788	105.4196502	118.6032719	124.4998333	117.7840193	120.2589119	110.6607656	114.5632091	81.57188015	125.3657981
ANKK1		15.13692235	9.986644391	13.36140671	9.126109727	8.75434961	11.71268557	8.815240927	9.18958684	7.674112955	11.23555901	9.126109727	11.00433455	10.85283462	10.62948651	8.876555777	10.55606329	8.168097006	10.70342044	9.986644391	7.835362381	7.568461174	10.55606329	7.568461174	8.282119391	8.111675838	8.168097006	9.126109727	9.126109727	7.944739963	9.382679594	11.63178014	8.815240927	5.815890069	8.633825892	6.821079134	8.0556444	7.310651602	9.18958684	11.79415374	9.18958684
ANKLE2		109.8963759	126.2377862	70.52192742	136.2393834	111.4304721	117.7840193	119.4282229	120.2589119	93.70148454	104.6914635	121.0953788	132.5139103	135.2983092	126.2377862	125.3657981	104.6914635	123.6398501	103.9683067	122.7858073	118.6032719	95.67035191	92.41146851	105.4196502	112.9859835	110.6607656	91.77313587	82.71058116	88.64700596	92.41146851	83.86517785	106.1529019	115.3600592	117.7840193	109.8963759	104.6914635	95.00950852	97.00586026	82.71058116	80.44885597	112.2055323
ANKMY1		26.17286587	31.77895985	25.63423608	21.85664411	25.28132198	32.2225776	26.72281342	27.85761803	25.28132198	17.63048185	32.2225776	25.63423608	34.2967508	29.65081798	21.25897303	29.24260641	45.56960626	28.05138308	37.27147477	30.69645182	32.44670335	44.63179732	21.70566924	38.58585049	43.71328822	28.05138308	23.42537114	39.6706464	30.2738447	37.01402188	39.12448889	33.35890435	28.24649588	29.04061297	31.12495832	41.06962872	50.56264396	27.85761803	27.28431654	24.93326655
ANKMY2		120.2589119	121.9376637	74.54294953	112.9859835	99.7330662	127.1158394	109.8963759	134.3637355	135.2983092	123.6398501	97.00586026	153.2772742	118.6032719	125.3657981	112.2055323	98.3600116	112.2055323	103.2501452	117.7840193	149.0858991	158.6825856	103.9683067	146.0177556	122.7858073	69.5510312	139.1020624	168.8970126	125.3657981	146.0177556	172.4458978	122.7858073	105.4196502	141.0438548	129.7868134	109.1372661	140.0695938	119.4282229	139.1020624	124.4998333	129.7868134
ANKRD1		6.680703355	8.397733469	14.32040113	10.19648502	7.06162397	7.210003701	6.588728138	6.588728138	5.979396995	7.110741449	9.253505471	7.621103984	5.540437872	9.000467878	6.727171322	7.464263932	8.5741877	8.75434961	10.12605275	9.000467878	6.276672783	8	6.36429187	7.260153243	8	7.568461174	8.938297105	7.260153243	8.51496146	7.06162397	6.408559021	9.51365692	7.260153243	6.821079134	7.835362381	7.781239579	7.361501205	7.06162397	7.727490631	5.815890069
ANKRD10		147.0333894	151.1670607	96.33579183	165.4211623	194.0117205	176.0693527	199.4661324	168.8970126	238.8564458	165.4211623	178.5271893	196.7200232	261.3791042	167.7303557	182.278425	209.382927	247.2797002	286.0255073	200.8535291	206.5002904	114.5632091	140.0695938	156.4979555	245.5716145	266.8712348	165.4211623	198.0883192	195.3611787	154.3434019	156.4979555	181.019336	278.2041248	139.1020624	215.2694823	188.7064598	194.0117205	213.7825074	170.0717842	181.019336	170.0717842
ANKRD11		458.2528363	418.765854	458.2528363	401.7070581	421.6786008	349.7063057	374.8059382	421.6786008	240.5178238	261.3791042	410.1477773	357.0543786	278.2041248	404.5011517	404.5011517	398.9322648	312.9959111	367.0925435	398.9322648	254.2316788	415.8732269	317.3651712	372.2169644	266.8712348	398.9322648	364.5568501	330.8423246	259.5736268	268.727471	335.4607114	382.6814077	326.2875206	296.1121751	328.5570298	369.6458741	317.3651712	352.1387054	372.2169644	215.2694823	442.6430624
ANKRD12		58.89200964	62.24991663	29.04061297	58.08122594	76.10925536	64.4451552	61.39290364	68.5935016	63.55791971	61.39290364	64.4451552	65.79928491	69.07060714	65.79928491	69.5510312	55.71523605	60.96883187	78.79324245	64.89340671	67.6491546	85.62736351	129.7868134	96.33579183	118.6032719	104.6914635	72.50456866	83.28587875	101.1252879	79.3412928	103.9683067	100.4267645	105.4196502	104.6914635	85.0358921	108.3834	98.3600116	96.33579183	95.67035191	119.4282229	86.82267696
ANKRD13A		280.1391875	261.3791042	198.0883192	298.1717981	335.4607114	272.4787667	330.8423246	352.1387054	280.1391875	282.0877097	276.2824285	292.0355113	265.0278205	284.0497848	274.3740064	306.5545484	294.0667789	292.0355113	319.5726205	298.1717981	247.2797002	230.7201184	252.4755724	237.2065438	237.2065438	282.0877097	282.0877097	256	256	240.5178238	266.8712348	272.4787667	270.5966184	284.0497848	227.5437264	225.9719671	259.5736268	294.0667789	247.2797002	364.5568501
ANKRD13C		530.055641	319.5726205	276.2824285	494.5594004	530.055641	467.8817025	455.0874528	504.9511447	410.1477773	418.765854	455.0874528	487.750655	413.0005807	552.5648571	497.9993331	458.2528363	385.3431673	333.143515	537.454942	330.8423246	421.6786008	467.8817025	471.1360771	347.2907078	292.0355113	436.5490646	385.3431673	390.7223575	362.038672	362.038672	410.1477773	324.0336881	407.3146797	424.6116075	359.5378882	369.6458741	369.6458741	374.8059382	374.8059382	497.9993331
ANKRD16		16.33619401	21.40684088	24.7610399	16.91228865	19.56224444	22.627417	17.63048185	14.02569154	18.12614216	26.35491255	19.69831061	23.91758798	21.25897303	14.6213032	16.79546694	19.15965927	19.02731384	23.26356028	19.42711815	18.89588258	20.53481436	20.11221399	22.94328397	19.69831061	25.63423608	16.67945217	17.3877578	16.91228865	21.25897303	20.96629446	18.00093576	17.63048185	18.63573738	17.63048185	18.00093576	15.56247916	23.91758798	18.50701094	22.31589866	17.02992292
ANKRD17		448.8221293	364.5568501	237.2065438	467.8817025	442.6430624	347.2907078	385.3431673	464.6498075	319.5726205	312.9959111	413.0005807	448.8221293	367.0925435	421.6786008	401.7070581	390.7223575	421.6786008	359.5378882	424.6116075	347.2907078	390.7223575	418.765854	396.1766383	430.5389646	461.4402369	374.8059382	357.0543786	347.2907078	286.0255073	352.1387054	415.8732269	404.5011517	448.8221293	382.6814077	467.8817025	364.5568501	393.4400464	390.7223575	245.5716145	393.4400464
ANKRD22		199.4661324	306.5545484	156.4979555	256	188.7064598	247.2797002	210.8393004	263.1971396	333.143515	308.6868039	164.2785149	278.2041248	372.2169644	240.5178238	272.4787667	233.9408513	367.0925435	278.2041248	256	290.0182746	79.3412928	105.4196502	84.44850629	79.89315513	47.17661495	64	116.1624519	88.64700596	83.28587875	131.5985698	89.26359465	73.51669472	121.9376637	183.5462717	63.11889309	89.26359465	128	95.67035191	94.35322991	78.24897777
ANKRD24		19.69831061	20.82146969	27.47409397	20.53481436	15.77972327	18.89588258	20.67764529	15.13692235	13.92880901	16.79546694	17.1483754	16	18.00093576	17.63048185	23.10286713	15.67072476	22.16175149	20.82146969	21.70566924	17.02992292	16.79546694	18.12614216	22.16175149	17.75311155	19.02731384	25.45716748	16.44982123	21.40684088	23.58830748	22.627417	23.58830748	19.02731384	17.75311155	16.22335168	13.8325957	18.89588258	16.79546694	17.87659421	19.42711815	16.1112888
ANKRD26		25.45716748	34.05984584	19.15965927	29.44600482	23.26356028	22.78480313	29.04061297	29.44600482	26.17286587	24.25146506	24.25146506	27.28431654	34.2967508	29.04061297	22.47111801	25.63423608	30.2738447	32.67238802	18.25221945	24.08394796	28.8400148	38.8542363	24.42014734	42.22425314	37.27147477	23.42537114	34.53530357	34.53530357	30.2738447	36.00187151	33.35890435	43.11147446	34.7755156	28.8400148	39.39662123	28.4429658	42.81368175	31.55944654	33.59093388	27.85761803
ANKRD27		64.4451552	61.81992505	44.32350298	86.22294892	81.57188015	91.77313587	91.13921252	106.1529019	92.41146851	90.50966799	64	78.24897777	99.04415959	82.13925744	88.03467636	78.24897777	93.05424111	97.68058937	88.64700596	104.6914635	100.4267645	113.7718632	91.13921252	111.4304721	104.6914635	95.00950852	95.00950852	145.0091373	88.03467636	112.9859835	101.1252879	121.0953788	106.8912537	105.4196502	97.00586026	123.6398501	111.4304721	89.88447205	93.70148454	127.1158394
ANKRD28		121.9376637	107.6347412	77.17170097	119.4282229	140.0695938	130.6895521	128	133.4356174	146.0177556	167.7303557	116.1624519	124.4998333	144.007486	131.5985698	124.4998333	139.1020624	166.5717575	153.2772742	144.007486	138.1412143	124.4998333	160.8977119	148.0560875	158.6825856	142.0248924	108.3834	131.5985698	124.4998333	97.00586026	124.4998333	137.1870032	121.9376637	118.6032719	142.0248924	135.2983092	126.2377862	153.2772742	135.2983092	130.6895521	139.1020624
ANKRD29		14.72300241	10.33882265	14.92852786	14.82540899	14.4200074	12.90626815	12.29500145	10.26740718	12.04197398	13.73704698	15.13692235	14.92852786	17.3877578	15.88947993	18.12614216	14.02569154	12.04197398	10.26740718	11.47164198	13.64215827	9.317868692	9.781122222	12.55334557	13.92880901	20.96629446	13.26911273	11.87618857	13.92880901	16.1112888	15.03236399	11.95879399	13.73704698	13.8325957	12.81711804	12.90626815	11.79415374	12.64066099	11.15794933	11.71268557	17.02992292
ANKRD31		17.1483754	18.00093576	9.646462622	21.11212657	21.11212657	11.87618857	11.79415374	12.12573253	15.88947993	12.38051995	13.92880901	9.063071082	17.02992292	10.85283462	11.23555901	12.81711804	13.26911273	18.50701094	13.64215827	14.52030649	11.00433455	9.317868692	11.63178014	14.4200074	22.16175149	9.713559075	10.12605275	6.821079134	7.310651602	12.64066099	11.47164198	18.12614216	15.34822591	15.88947993	21.40684088	11.15794933	13.64215827	12.21007367	11.08087574	11.00433455
ANKRD32		35.50622311	37.53071838	22.47111801	53.81737058	55.3303828	32.44670335	56.10276616	43.11147446	34.05984584	48.16789592	35.50622311	44.01733818	58.48521281	35.50622311	32.44670335	43.11147446	35.26096371	34.05984584	38.58585049	41.93258892	31.77895985	36.00187151	27.47409397	39.39662123	38.05462768	23.42537114	37.01402188	33.8245773	28.64080227	49.8665331	29.24260641	35.01739844	49.52207979	39.6706464	32	38.58585049	32	34.53530357	30.48441594	41.35529058
ANKRD33B		16.33619401	16.79546694	11.00433455	15.88947993	17.75311155	21.70566924	15.34822591	18.12614216	24.08394796	13.92880901	14.72300241	9.18958684	16.79546694	17.75311155	19.42711815	22.627417	24.42014734	22.31589866	16.67945217	18.50701094	8.0556444	9.713559075	11.15794933	8.75434961	14.52030649	9.646462622	10.92832205	9.781122222	11.95879399	9.126109727	7.160200567	10.77786861	9.126109727	11.87618857	10.41073484	11.47164198	10.92832205	9.063071082	14.32040113	23.75237713
ANKRD34C		57.68002961	51.62507259	97.00586026	48.50293013	56.10276616	56.49299176	50.21338227	42.81368175	61.39290364	46.20573426	43.41133848	46.20573426	39.39662123	51.62507259	52.34573175	67.18186775	51.98415337	57.28160454	68.11969168	44.94223602	53.81737058	60.54768939	49.52207979	47.83517596	60.54768939	47.50475426	53.07645093	59.30163596	49.8665331	54.19169999	51.26847217	50.56264396	34.2967508	48.84029469	60.12945595	47.50475426	54.19169999	56.88593159	75.58353033	53.07645093
ANKRD40		28.4429658	35.26096371	39.94657756	41.64293937	42.51794605	21.55573723	36.75834736	25.99207668	37.27147477	28.05138308	28.24649588	30.90996253	42.51794605	25.99207668	29.65081798	28.8400148	47.17661495	42.81368175	28.4429658	30.06472797	32.2225776	36.00187151	28.8400148	38.58585049	47.83517596	33.35890435	41.35529058	37.79176517	55.3303828	27.09585	39.12448889	33.12847756	39.6706464	26.53822547	28.8400148	33.8245773	36.00187151	39.6706464	38.58585049	34.2967508
ANKRD42		10.19648502	7.06162397	12.81711804	9.447941291	10.12605275	8.5741877	7.310651602	7.361501205	7.674112955	6.964404506	9.9176616	10.70342044	10.92832205	8.6938789	9.579829637	9.126109727	7.621103984	7.412704495	13.17745628	13.17745628	8.876555777	9.713559075	7.361501205	9.126109727	9.579829637	9.000467878	7.260153243	11.3137085	9.447941291	9.063071082	10.48314723	12.12573253	8.876555777	9.646462622	8.224910613	7.464263932	7.06162397	7.412704495	10.12605275	7.260153243
ANKRD44		164.2785149	142.0248924	82.13925744	170.0717842	188.7064598	155.4169452	222.8609442	187.4029691	196.7200232	144.007486	216.7668	121.9376637	181.019336	166.5717575	196.7200232	270.5966184	213.7825074	300.245747	165.4211623	212.3058037	140.0695938	194.0117205	167.7303557	259.5736268	298.1717981	250.7315962	245.5716145	219.7927517	179.7689441	199.4661324	235.5680386	296.1121751	256	194.0117205	233.9408513	232.3249038	245.5716145	237.2065438	148.0560875	464.6498075
ANKRD46		138.1412143	153.2772742	101.8286699	138.1412143	139.1020624	147.0333894	152.2185107	167.7303557	139.1020624	159.7863103	109.8963759	163.1437603	148.0560875	134.3637355	130.6895521	119.4282229	159.7863103	136.2393834	138.1412143	119.4282229	202.2505758	196.7200232	216.7668	212.3058037	156.4979555	176.0693527	167.7303557	190.019017	141.0438548	184.822937	190.019017	206.5002904	178.5271893	179.7689441	157.5864849	213.7825074	186.1084822	163.1437603	164.2785149	150.1228735
ANKRD49		69.07060714	82.71058116	55.71523605	81.57188015	68.5935016	68.5935016	76.6386371	73.51669472	74.02804377	94.35322991	71.01244621	78.24897777	91.13921252	83.28587875	63.11889309	77.7084726	84.44850629	67.6491546	77.7084726	83.86517785	73.51669472	73.51669472	62.68289905	62.68289905	44.01733818	62.68289905	71.50637684	72.50456866	68.5935016	62.24991663	63.11889309	64.4451552	67.6491546	83.28587875	64.4451552	73.51669472	67.18186775	66.25695513	75.06143675	66.25695513
ANKRD50		60.96883187	41.93258892	49.8665331	78.24897777	99.04415959	55.71523605	65.79928491	54.56863307	42.81368175	47.50475426	91.13921252	50.56264396	76.6386371	68.11969168	68.11969168	64.89340671	50.56264396	65.79928491	81.00842201	40.50421101	29.24260641	25.45716748	34.53530357	27.47409397	78.79324245	46.52712055	41.35529058	28.64080227	24.08394796	31.12495832	29.04061297	53.07645093	35.50622311	46.85074227	35.75318842	36.25228433	38.31931855	49.52207979	26.53822547	44.32350298
ANKRD54		156.4979555	202.2505758	205.0738887	174.8531529	142.0248924	118.6032719	116.1624519	144.007486	132.5139103	121.0953788	148.0560875	167.7303557	118.6032719	166.5717575	152.2185107	145.0091373	129.7868134	136.2393834	141.0438548	138.1412143	146.0177556	206.5002904	149.0858991	155.4169452	131.5985698	140.0695938	120.2589119	126.2377862	145.0091373	119.4282229	171.254727	132.5139103	133.4356174	145.0091373	160.8977119	116.1624519	110.6607656	128	123.6398501	123.6398501
ANKRD55		7.361501205	8.6938789	10.55606329	7.516181994	8.633825892	6.680703355	6.868523492	6.36429187	8	9.063071082	7.889861636	7.889861636	7.361501205	7.889861636	7.889861636	10.19648502	10.33882265	7.260153243	8.6938789	6.91629785	8.111675838	12.04197398	9.447941291	8.168097006	8.6938789	7.781239579	7.210003701	7.361501205	7.361501205	7.889861636	8.75434961	7.835362381	8.6938789	6.91629785	8.456144324	7.944739963	8.633825892	7.781239579	8.397733469	8.224910613
ANKRD6		60.96883187	61.39290364	70.52192742	64.89340671	63.55791971	55.71523605	43.71328822	51.26847217	38.58585049	43.41133848	48.84029469	49.1800058	53.07645093	51.98415337	55.3303828	54.19169999	45.88656794	71.50637684	41.35529058	56.49299176	61.39290364	49.52207979	66.25695513	50.91433496	74.02804377	75.06143675	64.89340671	53.81737058	56.88593159	51.98415337	61.39290364	45.88656794	72.00374302	73.00887782	90.50966799	64	65.34477605	65.34477605	46.85074227	51.98415337
ANKRD60		12.46663327	11.47164198	7.674112955	9.781122222	10.70342044	9.51365692	13.8325957	7.464263932	8.815240927	8.6938789	11.08087574	12.29500145	17.1483754	9.51365692	12.64066099	10.92832205	13.17745628	15.88947993	10.41073484	12.29500145	13.36140671	15.77972327	11.55143356	20.11221399	15.45498126	10.70342044	14.82540899	10.62948651	11.15794933	14.02569154	17.1483754	15.67072476	14.32040113	12.90626815	12.99603834	16	12.38051995	10.92832205	15.88947993	9.9176616
ANKRD61		7.260153243	6.233316637	8.938297105	6.964404506	6.680703355	6.062866266	5.815890069	7.310651602	7.464263932	5.617779503	6.062866266	7.310651602	8	6.190259974	6.320330495	7.674112955	6.773962499	7.012845771	8.456144324	8.456144324	7.361501205	10.056107	5.540437872	8	8.5741877	8.168097006	6.727171322	5.856342784	8.339726087	7.210003701	6.821079134	6.964404506	5.617779503	7.06162397	7.412704495	6.727171322	6.498019171	6.408559021	7.412704495	5.897076869
ANKRD9		48.84029469	44.32350298	91.77313587	43.41133848	35.75318842	46.20573426	51.26847217	56.88593159	60.54768939	63.11889309	64.4451552	48.50293013	39.6706464	43.11147446	43.11147446	34.7755156	31.77895985	37.27147477	54.56863307	44.94223602	31.77895985	27.6651914	26.72281342	21.55573723	24.08394796	34.05984584	29.24260641	28.64080227	30.48441594	26.72281342	24.93326655	24.42014734	26.53822547	36.25228433	29.85705573	16.44982123	23.58830748	22.627417	30.06472797	37.53071838
ANKS1A		146.0177556	168.8970126	122.7858073	182.278425	150.1228735	147.0333894	160.8977119	165.4211623	153.2772742	137.1870032	167.7303557	183.5462717	148.0560875	159.7863103	153.2772742	168.8970126	179.7689441	191.3407038	146.0177556	142.0248924	200.8535291	209.382927	213.7825074	219.7927517	218.2745323	183.5462717	174.8531529	174.8531529	145.0091373	187.4029691	240.5178238	186.1084822	184.822937	205.0738887	213.7825074	194.0117205	188.7064598	207.9366135	143.0127537	156.4979555
ANKS1B		18.63573738	18.89588258	12.90626815	20.2521055	28.4429658	17.1483754	24.5900029	20.2521055	18.89588258	15.34822591	19.97328878	15.56247916	21.55573723	19.69831061	20.53481436	22.00866909	21.25897303	24.5900029	10.26740718	17.63048185	8.111675838	7.568461174	11.47164198	9.51365692	14.4200074	12.29500145	7.944739963	10.92832205	9.51365692	7.06162397	6.588728138	9.9176616	9.382679594	19.29292524	10.33882265	11.08087574	11.23555901	8.282119391	7.944739963	11.79415374
ANKS3		42.81368175	47.17661495	54.94818793	47.50475426	44.01733818	35.26096371	32	42.81368175	31.77895985	36.75834736	33.35890435	36.25228433	46.85074227	33.8245773	38.05462768	45.88656794	47.50475426	43.71328822	41.64293937	44.01733818	50.56264396	53.44562684	53.07645093	69.07060714	49.8665331	42.22425314	45.254834	49.52207979	44.63179732	46.85074227	65.79928491	45.56960626	48.84029469	48.16789592	65.79928491	48.50293013	44.63179732	43.71328822	29.04061297	41.93258892
ANKS4B		170.0717842	157.5864849	166.5717575	188.7064598	145.0091373	162.016844	138.1412143	199.4661324	184.822937	240.5178238	165.4211623	195.3611787	186.1084822	224.4110647	199.4661324	159.7863103	184.822937	134.3637355	210.8393004	184.822937	308.6868039	306.5545484	321.7954239	225.9719671	138.1412143	321.7954239	248.9996665	278.2041248	382.6814077	278.2041248	324.0336881	170.0717842	240.5178238	224.4110647	243.8753275	252.4755724	225.9719671	282.0877097	256	157.5864849
ANKS6		43.71328822	29.65081798	32.89964245	34.05984584	41.93258892	44.32350298	34.05984584	36.75834736	36.25228433	37.79176517	37.53071838	47.83517596	51.62507259	41.35529058	34.2967508	41.06962872	39.12448889	32.67238802	36.50443891	36.75834736	63.11889309	65.79928491	50.91433496	81.57188015	95.00950852	35.50622311	51.98415337	70.52192742	38.8542363	58.48521281	62.68289905	109.1372661	41.64293937	51.62507259	76.10925536	66.25695513	70.03479688	59.30163596	37.01402188	36.00187151
ANKZF1		49.8665331	44.63179732	67.18186775	41.93258892	44.94223602	37.79176517	45.88656794	43.11147446	40.50421101	38.05462768	44.94223602	49.1800058	40.78594007	50.21338227	38.58585049	46.52712055	41.06962872	50.21338227	44.63179732	44.01733818	47.17661495	56.88593159	46.85074227	47.17661495	53.07645093	51.62507259	45.56960626	46.52712055	46.20573426	42.81368175	54.94818793	46.85074227	41.93258892	44.32350298	49.1800058	47.17661495	45.56960626	41.93258892	47.50475426	42.22425314
ANLN		93.70148454	86.22294892	63.55791971	93.70148454	138.1412143	75.58353033	89.88447205	75.06143675	65.79928491	76.10925536	70.52192742	117.7840193	88.03467636	71.50637684	90.50966799	72.00374302	80.44885597	74.54294953	91.77313587	62.24991663	20.39297004	15.88947993	26.17286587	18.63573738	30.69645182	30.48441594	29.65081798	24.5900029	30.2738447	31.55944654	27.47409397	20.53481436	66.71780869	58.08122594	29.44600482	17.75311155	36.50443891	45.254834	22.78480313	53.44562684
ANO1		58.48521281	101.1252879	24.93326655	61.81992505	72.00374302	30.69645182	34.2967508	41.06962872	34.05984584	23.58830748	57.28160454	106.1529019	48.84029469	43.71328822	61.39290364	43.41133848	33.59093388	33.8245773	28.64080227	29.24260641	26.17286587	12.81711804	36.00187151	29.44600482	34.53530357	21.55573723	16.1112888	18.25221945	17.75311155	19.42711815	16.1112888	33.59093388	16.79546694	36.75834736	20.11221399	17.63048185	18.63573738	19.69831061	20.82146969	20.11221399
ANO10		76.6386371	85.0358921	45.254834	76.6386371	67.6491546	91.77313587	72.00374302	60.54768939	60.12945595	106.8912537	66.71780869	93.70148454	121.9376637	91.77313587	79.3412928	69.5510312	105.4196502	74.54294953	63.11889309	106.1529019	144.007486	183.5462717	143.0127537	160.8977119	112.9859835	127.1158394	148.0560875	179.7689441	142.0248924	199.4661324	137.1870032	97.00586026	148.0560875	113.7718632	109.1372661	166.5717575	200.8535291	140.0695938	153.2772742	100.4267645
ANO2		5.696200782	7.464263932	5.617779503	6.680703355	8.282119391	4.924577653	4.823231311	5.938094283	6.320330495	4.626752736	4.691339797	7.516181994	7.412704495	6.964404506	5.938094283	4.890561111	5.735820992	5.696200782	5.241573615	5.656854249	6.147500725	5.13370359	5.13370359	6.276672783	8.75434961	4.856779538	5.028053498	5.897076869	4.789914818	5.938094283	5.775716782	6.727171322	4.25748073	5.278031643	5.502167273	4.563054863	7.361501205	4	6.543216468	4.890561111
ANO3		24.08394796	25.63423608	19.29292524	26.72281342	23.26356028	16.44982123	24.7610399	17.3877578	20.96629446	20.82146969	22.94328397	29.65081798	30.69645182	16	17.02992292	19.02731384	22.627417	13.64215827	17.50869922	17.1483754	18.00093576	20.53481436	14.4200074	16.44982123	26.72281342	20.2521055	20.53481436	14.92852786	21.85664411	15.13692235	15.13692235	19.8353232	16.33619401	16.67945217	17.63048185	20.11221399	22.627417	17.87659421	16.67945217	17.50869922
ANO4		6.105036836	7.310651602	10.33882265	8.456144324	6.680703355	6.634556367	6.36429187	4.789914818	5.856342784	7.674112955	5.617779503	6.408559021	5.388934307	5.775716782	5.205367422	5.856342784	7.516181994	7.412704495	6.727171322	5.578974665	6.588728138	11.87618857	6.543216468	6.105036836	6.408559021	7.012845771	7.06162397	6.105036836	7.012845771	6.91629785	7.621103984	5.775716782	5.464161027	5.578974665	7.260153243	8	6.680703355	7.568461174	7.835362381	6.233316637
ANO5		46.52712055	49.1800058	27.47409397	41.93258892	60.12945595	43.41133848	49.1800058	50.56264396	53.81737058	34.53530357	54.19169999	41.64293937	61.39290364	37.79176517	43.41133848	42.51794605	50.56264396	50.56264396	36.50443891	47.50475426	670.9214228	588.1335578	564.1754193	734.185087	401.7070581	430.5389646	572.0510147	670.9214228	504.9511447	867.0671999	600.491494	666.28703	172.4458978	522.7582084	560.278375	861.0779292	643.5908478	484.3815151	680.2871368	82.71058116
ANO6		20.67764529	33.12847756	22.94328397	16.1112888	17.87659421	21.40684088	17.3877578	15.45498126	13.36140671	14.52030649	23.26356028	13.73704698	22.94328397	17.3877578	17.26765178	22.78480313	19.8353232	19.8353232	17.50869922	20.39297004	21.85664411	30.06472797	22.31589866	18.63573738	20.67764529	19.02731384	32.44670335	18.25221945	23.26356028	18.00093576	30.48441594	22.31589866	29.24260641	22.627417	33.12847756	30.69645182	28.64080227	17.50869922	28.24649588	65.79928491
ANO9		166.5717575	209.382927	102.5369443	187.4029691	88.64700596	237.2065438	174.8531529	199.4661324	198.0883192	183.5462717	160.8977119	176.0693527	207.9366135	176.0693527	178.5271893	134.3637355	235.5680386	205.0738887	205.0738887	176.0693527	388.023441	362.038672	304.4370214	461.4402369	349.7063057	268.727471	349.7063057	317.3651712	210.8393004	464.6498075	436.5490646	430.5389646	335.4607114	302.3341213	396.1766383	369.6458741	357.0543786	333.143515	270.5966184	148.0560875
ANOS1		14.82540899	14.72300241	18.00093576	16.91228865	17.3877578	15.56247916	24.08394796	19.69831061	17.02992292	19.29292524	30.2738447	24.93326655	18.76535919	22.31589866	19.97328878	20.96629446	10.41073484	17.3877578	18.89588258	11.23555901	14.12324794	13.17745628	23.58830748	26.35491255	37.27147477	31.34144952	26.17286587	17.3877578	12.12573253	17.1483754	14.6213032	30.90996253	27.28431654	17.26765178	21.55573723	23.26356028	15.13692235	24.93326655	19.29292524	21.11212657
ANP32A		564.1754193	421.6786008	396.1766383	552.5648571	685.0189081	484.3815151	584.0710225	564.1754193	526.3942792	471.1360771	508.4633577	584.0710225	548.7480128	537.454942	592.2243502	652.5750412	530.055641	643.5908478	533.7424696	481.0356476	364.5568501	377.4129196	369.6458741	340.1435684	537.454942	477.7128917	484.3815151	382.6814077	404.5011517	352.1387054	404.5011517	448.8221293	501.4631924	401.7070581	427.5650147	337.7940252	445.7218884	580.0365493	374.8059382	666.28703
ANP32B		515.5612416	369.6458741	522.7582084	508.4633577	625.9918222	487.750655	522.7582084	572.0510147	398.9322648	367.0925435	537.454942	491.1432291	321.7954239	471.1360771	497.9993331	537.454942	340.1435684	424.6116075	484.3815151	415.8732269	256	212.3058037	354.5880238	247.2797002	330.8423246	398.9322648	349.7063057	235.5680386	319.5726205	252.4755724	298.1717981	288.0149721	451.9439341	310.8338904	308.6868039	235.5680386	306.5545484	424.6116075	222.8609442	617.3736078
ANP32E		461.4402369	300.245747	243.8753275	401.7070581	515.5612416	369.6458741	433.5335999	436.5490646	367.0925435	367.0925435	464.6498075	372.2169644	333.143515	401.7070581	436.5490646	461.4402369	337.7940252	357.0543786	413.0005807	340.1435684	421.6786008	280.1391875	424.6116075	324.0336881	354.5880238	481.0356476	448.8221293	396.1766383	451.9439341	362.038672	357.0543786	407.3146797	436.5490646	328.5570298	369.6458741	344.8917957	385.3431673	494.5594004	388.023441	548.7480128
ANTXR1		60.96883187	73.51669472	45.88656794	74.02804377	79.89315513	65.34477605	88.03467636	66.71780869	49.52207979	61.39290364	107.6347412	58.48521281	65.34477605	63.55791971	60.54768939	79.89315513	44.63179732	65.34477605	56.49299176	56.49299176	26.72281342	14.52030649	35.50622311	34.7755156	85.62736351	49.52207979	46.52712055	29.85705573	45.254834	30.69645182	12.46663327	59.30163596	50.91433496	64.4451552	43.71328822	39.12448889	50.91433496	58.89200964	29.24260641	56.49299176
ANTXR2		159.7863103	278.2041248	134.3637355	209.382927	254.2316788	171.254727	298.1717981	221.3215312	192.6715837	199.4661324	298.1717981	179.7689441	174.8531529	207.9366135	245.5716145	202.2505758	144.007486	156.4979555	174.8531529	171.254727	89.88447205	71.01244621	110.6607656	103.2501452	245.5716145	194.0117205	190.019017	119.4282229	134.3637355	91.13921252	90.50966799	218.2745323	165.4211623	162.016844	145.0091373	144.007486	159.7863103	203.6573398	74.02804377	247.2797002
ANTXRL		102.5369443	152.2185107	64	135.2983092	152.2185107	79.3412928	140.0695938	105.4196502	76.10925536	82.71058116	188.7064598	102.5369443	132.5139103	112.9859835	107.6347412	115.3600592	88.03467636	103.2501452	75.58353033	85.62736351	33.59093388	16.33619401	74.02804377	49.1800058	176.0693527	96.33579183	76.10925536	39.39662123	65.34477605	32.89964245	19.29292524	99.04415959	70.03479688	82.71058116	71.50637684	48.84029469	91.77313587	93.05424111	29.04061297	89.26359465
ANXA1		92.41146851	139.1020624	84.44850629	176.0693527	146.0177556	142.0248924	136.2393834	124.4998333	165.4211623	171.254727	109.8963759	118.6032719	166.5717575	102.5369443	98.3600116	141.0438548	121.9376637	174.8531529	103.2501452	170.0717842	26.90868529	11.79415374	21.55573723	37.27147477	73.00887782	56.10276616	65.34477605	58.48521281	36.25228433	31.12495832	82.13925744	42.51794605	42.51794605	97.68058937	24.25146506	42.81368175	38.05462768	60.54768939	30.90996253	93.05424111
ANXA10		5.351710219	7.310651602	8.282119391	7.310651602	4.691339797	5.464161027	5.098242509	5.063026376	7.889861636	5.856342784	4.34693945	6.588728138	5.278031643	5.063026376	6.453134074	4.169863043	7.110741449	5.241573615	7.210003701	4.141059695	4.993322196	6.147500725	4.823231311	6.36429187	4.723970646	5.063026376	5.42641731	5.098242509	6.773962499	4.691339797	5.42641731	5.351710219	4.28709385	5.351710219	5.028053498	4.469148552	4.469148552	5.13370359	5.856342784	4.658934346
ANXA11		526.3942792	458.2528363	312.9959111	533.7424696	533.7424696	548.7480128	515.5612416	580.0365493	600.491494	584.0710225	491.1432291	556.4082496	621.6677808	541.1932368	564.1754193	458.2528363	530.055641	464.6498075	497.9993331	508.4633577	374.8059382	292.0355113	398.9322648	349.7063057	292.0355113	497.9993331	427.5650147	333.143515	404.5011517	347.2907078	359.5378882	321.7954239	427.5650147	484.3815151	321.7954239	458.2528363	413.0005807	458.2528363	294.0667789	474.4130877
ANXA13		147.0333894	312.9959111	174.8531529	195.3611787	101.8286699	196.7200232	184.822937	257.7806208	445.7218884	458.2528363	139.1020624	256	401.7070581	257.7806208	225.9719671	140.0695938	243.8753275	109.8963759	294.0667789	272.4787667	1287.181696	929.299615	1082.386474	1278.290482	826.0011614	1031.122483	1418.352095	1105.129714	942.2721542	1097.496026	1305.150082	1031.122483	1016.926715	916.5056726	1089.915067	1418.352095	1234.747216	861.0779292	1478.583496	245.5716145
ANXA2		1234.747216	1458.2274	1217.748086	1278.290482	1152.059888	1438.151553	1584.706553	1640.591109	1758.342014	1584.706553	1314.228119	1552.093764	1499.223753	1341.842846	1351.176101	1234.747216	1509.651679	1067.484939	1698.44643	1458.2274	1209.336485	1120.55675	1332.57406	814.6293594	541.1932368	1176.267116	1060.111282	1278.290482	1200.982988	975.50131	1024	625.9918222	1488.867858	1398.825223	809.0023033	1234.747216	1002.926385	922.8804737	1024	1097.496026
ANXA5		451.9439341	552.5648571	427.5650147	455.0874528	729.1137001	349.7063057	519.1472537	413.0005807	424.6116075	393.4400464	530.055641	458.2528363	445.7218884	445.7218884	515.5612416	519.1472537	367.0925435	526.3942792	337.7940252	448.8221293	719.0757764	1629.258719	849.2232149	739.2917481	879.1710069	541.1932368	657.1140596	481.0356476	600.491494	344.8917957	467.8817025	719.0757764	630.3459396	592.2243502	744.4339289	471.1360771	541.1932368	666.28703	471.1360771	445.7218884
ANXA6		319.5726205	218.2745323	304.4370214	290.0182746	410.1477773	261.3791042	308.6868039	288.0149721	261.3791042	225.9719671	427.5650147	252.4755724	272.4787667	266.8712348	296.1121751	308.6868039	224.4110647	388.023441	225.9719671	280.1391875	72.00374302	37.01402188	113.7718632	88.64700596	302.3341213	171.254727	158.6825856	93.05424111	126.2377862	81.00842201	65.34477605	149.0858991	171.254727	162.016844	117.7840193	73.00887782	156.4979555	203.6573398	76.6386371	298.1717981
ANXA7		333.143515	280.1391875	284.0497848	349.7063057	270.5966184	501.4631924	382.6814077	515.5612416	445.7218884	491.1432291	364.5568501	347.2907078	413.0005807	424.6116075	369.6458741	278.2041248	390.7223575	276.2824285	533.7424696	349.7063057	451.9439341	298.1717981	385.3431673	216.7668	151.1670607	385.3431673	276.2824285	342.509454	421.6786008	306.5545484	306.5545484	188.7064598	278.2041248	382.6814077	247.2797002	390.7223575	242.1907576	254.2316788	288.0149721	218.2745323
ANXA8		5.13370359	5.897076869	5.897076869	6.147500725	4.34693945	5.897076869	5.578974665	5.028053498	4.890561111	6.147500725	4.59479342	4.34693945	5.13370359	5.169411323	4.924577653	6.453134074	5.241573615	4.531535541	6.190259974	4.789914818	4.34693945	5.028053498	4.228072162	5.13370359	3.972369982	4.469148552	5.028053498	3.863745316	4.924577653	4.75682846	6.147500725	4.469148552	5.42641731	6.634556367	5.388934307	4.34693945	4.112455307	3.530811985	4.531535541	3.706352248
AOAH		22.31589866	33.8245773	19.29292524	15.56247916	20.53481436	16	19.42711815	20.53481436	22.16175149	14.92852786	19.42711815	22.31589866	18.12614216	18.50701094	16.22335168	17.26765178	16.79546694	18.76535919	12.64066099	19.15965927	19.97328878	26.72281342	20.96629446	22.31589866	17.26765178	24.42014734	23.58830748	20.67764529	16.79546694	22.16175149	22.16175149	22.94328397	43.71328822	16.67945217	19.97328878	18.37917368	22.94328397	23.58830748	22.31589866	29.04061297
AOX1		40.22442798	45.254834	36.25228433	45.56960626	32.44670335	61.81992505	41.35529058	50.21338227	41.64293937	60.54768939	37.53071838	55.3303828	67.6491546	50.56264396	33.8245773	38.58585049	47.50475426	35.26096371	54.19169999	39.94657756	16.79546694	16.1112888	12.99603834	14.2214829	16.1112888	13.547925	13.73704698	17.63048185	12.12573253	15.13692235	14.6213032	19.56224444	25.28132198	32.67238802	15.03236399	16	19.69831061	8.51496146	12.29500145	16.33619401
AOX2		9.713559075	15.03236399	12.99603834	9.713559075	9.000467878	8.168097006	10.33882265	8.456144324	9.18958684	11.55143356	10.62948651	10.48314723	13.92880901	10.056107	10.77786861	11.00433455	9.713559075	10.12605275	13.17745628	7.160200567	9.51365692	9.579829637	8.397733469	9.781122222	10.33882265	7.621103984	7.568461174	7.674112955	12.99603834	10.62948651	10.77786861	9.253505471	8.815240927	9.646462622	8.51496146	9.713559075	7.464263932	7.674112955	9.447941291	8.282119391
AP000295.9		99.7330662	114.5632091	37.53071838	119.4282229	105.4196502	141.0438548	116.9704256	121.0953788	155.4169452	152.2185107	115.3600592	126.2377862	155.4169452	120.2589119	121.0953788	104.6914635	138.1412143	113.7718632	105.4196502	159.7863103	206.5002904	335.4607114	216.7668	238.8564458	107.6347412	154.3434019	178.5271893	272.4787667	172.4458978	203.6573398	196.7200232	183.5462717	300.245747	225.9719671	199.4661324	237.2065438	183.5462717	154.3434019	207.9366135	144.007486
AP000304.12		344.8917957	286.0255073	315.1729698	294.0667789	263.1971396	364.5568501	321.7954239	330.8423246	388.023441	317.3651712	306.5545484	300.245747	319.5726205	354.5880238	367.0925435	310.8338904	359.5378882	290.0182746	324.0336881	362.038672	274.3740064	222.8609442	302.3341213	225.9719671	243.8753275	312.9959111	369.6458741	315.1729698	396.1766383	263.1971396	248.9996665	237.2065438	357.0543786	324.0336881	324.0336881	265.0278205	349.7063057	364.5568501	367.0925435	247.2797002
AP000350.10		21.70566924	28.64080227	32	20.53481436	23.42537114	27.85761803	24.42014734	18.25221945	17.50869922	28.05138308	20.39297004	25.28132198	32.67238802	25.99207668	25.45716748	17.63048185	30.06472797	17.3877578	31.34144952	33.12847756	38.8542363	40.22442798	33.8245773	29.24260641	25.63423608	20.96629446	24.25146506	30.48441594	25.45716748	42.51794605	32	34.05984584	28.24649588	30.69645182	29.44600482	33.59093388	25.28132198	22.00866909	30.90996253	22.16175149
AP002884.2		382.6814077	199.4661324	230.7201184	352.1387054	284.0497848	461.4402369	421.6786008	481.0356476	458.2528363	533.7424696	357.0543786	274.3740064	290.0182746	359.5378882	326.2875206	388.023441	319.5726205	280.1391875	491.1432291	398.9322648	481.0356476	362.038672	401.7070581	324.0336881	177.2940119	504.9511447	474.4130877	445.7218884	515.5612416	552.5648571	359.5378882	310.8338904	413.0005807	374.8059382	333.143515	461.4402369	380.0380341	436.5490646	421.6786008	330.8423246
AP1AR		184.822937	135.2983092	63.55791971	159.7863103	145.0091373	160.8977119	151.1670607	172.4458978	157.5864849	200.8535291	141.0438548	174.8531529	188.7064598	209.382927	205.0738887	167.7303557	172.4458978	198.0883192	177.2940119	160.8977119	266.8712348	369.6458741	243.8753275	230.7201184	166.5717575	240.5178238	261.3791042	238.8564458	224.4110647	270.5966184	245.5716145	250.7315962	187.4029691	222.8609442	266.8712348	243.8753275	227.5437264	298.1717981	280.1391875	230.7201184
AP1B1		144.007486	112.9859835	149.0858991	141.0438548	137.1870032	129.7868134	151.1670607	130.6895521	99.7330662	103.2501452	150.1228735	116.1624519	88.64700596	142.0248924	110.6607656	127.1158394	99.04415959	76.6386371	167.7303557	88.03467636	118.6032719	132.5139103	126.2377862	66.25695513	93.05424111	116.1624519	100.4267645	85.62736351	93.05424111	87.42657643	104.6914635	89.88447205	112.2055323	103.2501452	109.8963759	74.02804377	85.0358921	91.77313587	64.4451552	126.2377862
AP1G1		694.5814157	548.7480128	398.9322648	709.1760477	613.1090968	699.4126115	749.6118763	724.0773439	592.2243502	699.4126115	661.6846493	670.9214228	568.0995697	675.5880503	617.3736078	621.6677808	643.5908478	552.5648571	643.5908478	572.0510147	613.1090968	548.7480128	556.4082496	580.0365493	533.7424696	484.3815151	512	515.5612416	427.5650147	560.278375	544.9575334	568.0995697	625.9918222	568.0995697	508.4633577	556.4082496	497.9993331	537.454942	424.6116075	675.5880503
AP1M1		147.0333894	186.1084822	89.26359465	154.3434019	147.0333894	146.0177556	147.0333894	166.5717575	182.278425	182.278425	126.2377862	165.4211623	202.2505758	155.4169452	154.3434019	133.4356174	172.4458978	137.1870032	137.1870032	182.278425	173.6453539	143.0127537	151.1670607	166.5717575	115.3600592	151.1670607	157.5864849	179.7689441	163.1437603	190.019017	139.1020624	141.0438548	232.3249038	166.5717575	121.9376637	166.5717575	144.007486	160.8977119	149.0858991	157.5864849
AP1S3		257.7806208	227.5437264	170.0717842	252.4755724	207.9366135	306.5545484	218.2745323	282.0877097	328.5570298	359.5378882	178.5271893	196.7200232	374.8059382	312.9959111	259.5736268	230.7201184	380.0380341	317.3651712	280.1391875	396.1766383	179.7689441	237.2065438	173.6453539	312.9959111	153.2772742	213.7825074	178.5271893	330.8423246	263.1971396	196.7200232	235.5680386	166.5717575	276.2824285	300.245747	196.7200232	248.9996665	240.5178238	200.8535291	256	141.0438548
AP2A2		385.3431673	272.4787667	203.6573398	398.9322648	393.4400464	455.0874528	455.0874528	497.9993331	445.7218884	413.0005807	374.8059382	401.7070581	418.765854	404.5011517	413.0005807	382.6814077	388.023441	369.6458741	464.6498075	380.0380341	374.8059382	304.4370214	393.4400464	342.509454	308.6868039	374.8059382	362.038672	367.0925435	310.8338904	352.1387054	282.0877097	352.1387054	445.7218884	396.1766383	282.0877097	369.6458741	330.8423246	359.5378882	298.1717981	427.5650147
AP2B1		430.5389646	369.6458741	335.4607114	385.3431673	367.0925435	407.3146797	367.0925435	398.9322648	290.0182746	302.3341213	433.5335999	382.6814077	237.2065438	418.765854	393.4400464	401.7070581	317.3651712	242.1907576	410.1477773	282.0877097	284.0497848	330.8423246	308.6868039	212.3058037	195.3611787	326.2875206	238.8564458	248.9996665	286.0255073	216.7668	294.0667789	222.8609442	317.3651712	286.0255073	270.5966184	225.9719671	232.3249038	286.0255073	198.0883192	354.5880238
AP2M1		734.185087	724.0773439	588.1335578	714.1087572	719.0757764	749.6118763	837.531708	739.2917481	704.2774109	760.0760682	739.2917481	781.444715	604.6682427	685.0189081	670.9214228	724.0773439	533.7424696	552.5648571	704.2774109	604.6682427	770.6863347	600.491494	729.1137001	512	344.8917957	576.0299442	648.0673761	596.3435963	512	592.2243502	491.1432291	471.1360771	661.6846493	625.9918222	464.6498075	588.1335578	451.9439341	568.0995697	461.4402369	634.7303424
AP3B1		230.7201184	170.0717842	103.2501452	238.8564458	230.7201184	237.2065438	274.3740064	250.7315962	237.2065438	259.5736268	215.2694823	225.9719671	245.5716145	210.8393004	190.019017	230.7201184	219.7927517	230.7201184	266.8712348	202.2505758	292.0355113	261.3791042	280.1391875	310.8338904	250.7315962	229.1264182	294.0667789	257.7806208	213.7825074	276.2824285	237.2065438	243.8753275	294.0667789	252.4755724	232.3249038	268.727471	233.9408513	245.5716145	259.5736268	282.0877097
AP3B2		19.69831061	28.05138308	33.35890435	29.85705573	26.72281342	21.55573723	19.97328878	21.11212657	20.82146969	20.96629446	25.10669113	25.28132198	17.3877578	19.8353232	19.56224444	19.02731384	17.75311155	21.25897303	25.8125363	20.82146969	15.77972327	18.50701094	19.02731384	19.56224444	25.8125363	21.85664411	14.72300241	15.34822591	23.91758798	25.99207668	20.11221399	18.50701094	15.67072476	19.8353232	24.25146506	14.4200074	12.81711804	19.29292524	22.78480313	19.15965927
AP3D1		319.5726205	242.1907576	191.3407038	302.3341213	317.3651712	276.2824285	333.143515	357.0543786	280.1391875	312.9959111	328.5570298	388.023441	257.7806208	337.7940252	342.509454	284.0497848	278.2041248	259.5736268	333.143515	245.5716145	288.0149721	263.1971396	300.245747	259.5736268	268.727471	306.5545484	270.5966184	254.2316788	272.4787667	296.1121751	317.3651712	259.5736268	340.1435684	278.2041248	308.6868039	284.0497848	292.0355113	288.0149721	245.5716145	315.1729698
AP3M1		401.7070581	312.9959111	317.3651712	362.038672	359.5378882	340.1435684	362.038672	388.023441	352.1387054	342.509454	347.2907078	342.509454	280.1391875	367.0925435	333.143515	328.5570298	288.0149721	276.2824285	364.5568501	298.1717981	393.4400464	284.0497848	308.6868039	261.3791042	195.3611787	274.3740064	300.245747	276.2824285	302.3341213	319.5726205	259.5736268	272.4787667	294.0667789	288.0149721	286.0255073	274.3740064	240.5178238	304.4370214	276.2824285	321.7954239
AP3M2		87.42657643	115.3600592	87.42657643	97.68058937	104.6914635	90.50966799	104.6914635	86.22294892	104.6914635	78.24897777	91.13921252	89.26359465	131.5985698	97.68058937	99.04415959	105.4196502	116.1624519	121.0953788	86.82267696	110.6607656	117.7840193	113.7718632	106.1529019	178.5271893	138.1412143	101.1252879	117.7840193	108.3834	79.3412928	110.6607656	120.2589119	128	104.6914635	110.6607656	125.3657981	124.4998333	115.3600592	114.5632091	104.6914635	104.6914635
AP3S1		81.57188015	90.50966799	64	84.44850629	99.04415959	82.13925744	86.22294892	95.00950852	123.6398501	105.4196502	72.00374302	95.00950852	108.3834	87.42657643	93.05424111	74.02804377	104.6914635	86.22294892	99.04415959	116.1624519	122.7858073	89.88447205	100.4267645	116.9704256	72.50456866	112.9859835	114.5632091	127.1158394	128	139.1020624	102.5369443	104.6914635	115.3600592	122.7858073	103.9683067	139.1020624	97.00586026	100.4267645	153.2772742	98.3600116
AP3S2		91.13921252	112.9859835	125.3657981	81.57188015	70.52192742	77.17170097	66.25695513	76.10925536	99.04415959	86.22294892	81.00842201	85.62736351	95.00950852	104.6914635	70.52192742	110.6607656	97.68058937	128	83.86517785	116.1624519	97.00586026	128.8903104	102.5369443	137.1870032	128.8903104	110.6607656	122.7858073	123.6398501	106.1529019	112.9859835	118.6032719	112.9859835	67.18186775	93.70148454	128	94.35322991	112.9859835	106.1529019	131.5985698	85.62736351
AP4B1		44.32350298	51.62507259	71.50637684	47.83517596	46.20573426	41.35529058	46.85074227	46.52712055	50.91433496	39.6706464	42.51794605	43.11147446	53.44562684	52.34573175	40.50421101	49.52207979	45.88656794	47.50475426	49.52207979	52.70982511	59.71411146	60.12945595	59.71411146	65.34477605	58.89200964	49.8665331	53.07645093	51.62507259	46.85074227	54.56863307	53.07645093	43.71328822	46.20573426	46.52712055	65.79928491	60.54768939	54.94818793	46.52712055	46.85074227	42.51794605
AP4E1		42.81368175	31.55944654	22.16175149	34.05984584	44.63179732	38.31931855	42.81368175	36.25228433	45.254834	42.81368175	36.25228433	41.06962872	75.06143675	35.26096371	33.35890435	47.17661495	47.17661495	40.50421101	36.00187151	53.44562684	54.94818793	37.01402188	44.32350298	56.88593159	39.39662123	33.12847756	35.50622311	44.32350298	35.75318842	48.16789592	60.12945595	56.49299176	44.01733818	50.21338227	49.1800058	46.85074227	46.52712055	41.06962872	39.94657756	45.56960626
AP4S1		47.50475426	36.75834736	23.26356028	37.79176517	52.34573175	45.56960626	45.56960626	51.26847217	54.19169999	60.96883187	36.75834736	47.83517596	65.79928491	52.34573175	53.07645093	32.67238802	49.1800058	41.93258892	44.01733818	50.91433496	55.71523605	37.01402188	43.41133848	50.91433496	36.00187151	35.01739844	41.64293937	48.16789592	30.48441594	54.56863307	36.75834736	40.78594007	54.56863307	51.26847217	39.12448889	45.88656794	42.81368175	47.17661495	30.2738447	54.56863307
AP5M1		89.88447205	58.89200964	47.83517596	101.8286699	106.1529019	111.4304721	109.8963759	134.3637355	109.1372661	116.9704256	106.1529019	114.5632091	102.5369443	100.4267645	106.1529019	83.86517785	84.44850629	65.34477605	95.67035191	87.42657643	76.10925536	44.94223602	64.89340671	65.34477605	48.16789592	93.70148454	77.7084726	82.71058116	95.67035191	69.5510312	49.8665331	72.00374302	101.1252879	73.00887782	50.91433496	71.50637684	69.5510312	86.82267696	86.82267696	106.8912537
AP5Z1		58.48521281	48.50293013	54.19169999	63.55791971	55.71523605	56.10276616	74.54294953	60.12945595	60.54768939	64	67.6491546	53.07645093	48.50293013	70.52192742	60.54768939	57.68002961	57.28160454	53.81737058	57.68002961	52.70982511	77.17170097	53.07645093	69.5510312	64	57.68002961	54.56863307	58.08122594	56.10276616	52.70982511	56.10276616	69.5510312	74.54294953	56.49299176	66.25695513	72.50456866	43.41133848	58.08122594	58.48521281	44.01733818	86.22294892
APAF1		110.6607656	108.3834	42.22425314	108.3834	85.0358921	157.5864849	109.8963759	149.0858991	178.5271893	207.9366135	106.1529019	132.5139103	157.5864849	150.1228735	115.3600592	95.67035191	157.5864849	125.3657981	129.7868134	192.6715837	199.4661324	153.2772742	153.2772742	209.382927	110.6607656	164.2785149	160.8977119	216.7668	199.4661324	198.0883192	144.007486	130.6895521	233.9408513	212.3058037	151.1670607	210.8393004	143.0127537	155.4169452	188.7064598	184.822937
APBA1		37.53071838	34.53530357	32.67238802	49.1800058	38.58585049	34.7755156	49.52207979	41.35529058	36.25228433	34.05984584	41.64293937	48.50293013	44.94223602	37.01402188	48.16789592	42.81368175	36.25228433	43.41133848	38.05462768	38.8542363	27.6651914	24.25146506	26.72281342	27.09585	36.50443891	24.7610399	29.04061297	21.70566924	20.39297004	20.96629446	24.93326655	36.00187151	30.69645182	33.35890435	20.82146969	27.28431654	27.47409397	33.59093388	19.42711815	44.63179732
APBA2		6.773962499	6.727171322	14.02569154	8.111675838	8.397733469	6.105036836	8.397733469	8.224910613	7.516181994	6.727171322	6.821079134	7.944739963	8.876555777	8.339726087	9.18958684	8.339726087	8.339726087	9.9176616	8.876555777	8.397733469	7.674112955	9.713559075	10.48314723	9.253505471	12.72858374	7.727490631	7.210003701	12.38051995	7.835362381	8.339726087	10.12605275	10.056107	7.06162397	8.282119391	8.75434961	7.568461174	5.856342784	8.51496146	7.361501205	8.111675838
APBA3		79.89315513	85.0358921	117.7840193	73.51669472	66.71780869	62.68289905	68.5935016	64	62.24991663	67.18186775	74.02804377	71.01244621	58.48521281	76.10925536	75.06143675	70.03479688	53.07645093	68.5935016	74.54294953	71.01244621	58.89200964	78.24897777	58.08122594	53.07645093	64.4451552	67.6491546	64.4451552	55.3303828	61.39290364	59.71411146	68.5935016	43.41133848	62.24991663	54.56863307	66.25695513	58.08122594	58.89200964	56.49299176	59.30163596	67.18186775
APBB1IP		98.3600116	85.0358921	69.5510312	90.50966799	119.4282229	96.33579183	213.7825074	160.8977119	129.7868134	97.00586026	149.0858991	68.11969168	88.64700596	116.9704256	112.9859835	142.0248924	115.3600592	140.0695938	99.7330662	123.6398501	121.9376637	97.00586026	116.9704256	114.5632091	128	133.4356174	143.0127537	121.0953788	150.1228735	118.6032719	117.7840193	125.3657981	155.4169452	107.6347412	110.6607656	120.2589119	142.0248924	132.5139103	102.5369443	481.0356476
APBB2		75.58353033	60.12945595	39.6706464	76.10925536	65.34477605	61.39290364	69.5510312	66.25695513	47.17661495	56.10276616	64	70.52192742	66.71780869	63.11889309	58.48521281	65.34477605	47.17661495	50.21338227	64.4451552	53.81737058	104.6914635	69.5510312	93.05424111	101.8286699	74.54294953	86.22294892	79.3412928	75.06143675	65.34477605	94.35322991	71.50637684	77.7084726	85.0358921	73.00887782	76.10925536	80.44885597	66.71780869	72.00374302	69.07060714	65.79928491
APBB3		42.51794605	47.50475426	85.62736351	45.254834	40.22442798	43.71328822	35.50622311	37.01402188	30.69645182	41.93258892	45.88656794	41.64293937	36.50443891	38.31931855	50.56264396	60.12945595	42.81368175	41.35529058	51.62507259	31.77895985	41.35529058	46.20573426	39.94657756	35.50622311	44.32350298	40.22442798	49.1800058	36.50443891	54.19169999	45.88656794	47.17661495	40.22442798	33.8245773	28.24649588	53.81737058	41.64293937	39.94657756	37.01402188	56.10276616	39.6706464
APCDD1		232.3249038	55.71523605	34.2967508	114.5632091	119.4282229	124.4998333	127.1158394	109.8963759	67.18186775	73.51669472	77.17170097	77.17170097	61.39290364	110.6607656	83.86517785	100.4267645	58.89200964	70.03479688	122.7858073	63.11889309	179.7689441	27.28431654	160.8977119	121.9376637	152.2185107	179.7689441	155.4169452	117.7840193	111.4304721	88.64700596	49.8665331	230.7201184	122.7858073	111.4304721	129.7868134	95.00950852	128	232.3249038	93.05424111	210.8393004
APCDD1L		23.10286713	19.56224444	32.67238802	15.24220797	14.2214829	13.8325957	11.3137085	13.08643294	14.2214829	18.00093576	15.24220797	16.22335168	12.21007367	13.547925	15.03236399	16.56423878	11.79415374	10.55606329	14.2214829	15.24220797	16.79546694	16.67945217	17.02992292	13.8325957	17.26765178	12.72858374	15.88947993	16.22335168	22.16175149	16.79546694	15.45498126	18.00093576	10.48314723	14.4200074	14.6213032	11.39240156	14.6213032	18.25221945	14.2214829	12.81711804
APELA		40.50421101	30.90996253	48.50293013	35.26096371	35.26096371	41.93258892	35.50622311	44.01733818	38.31931855	56.49299176	35.50622311	33.59093388	30.48441594	40.50421101	36.75834736	35.26096371	35.50622311	26.90868529	38.58585049	37.01402188	39.94657756	33.8245773	39.6706464	35.26096371	31.55944654	32.2225776	30.90996253	36.00187151	38.05462768	44.63179732	42.22425314	33.12847756	22.627417	30.90996253	38.31931855	45.254834	35.50622311	38.31931855	39.6706464	29.04061297
APH1A		102.5369443	170.0717842	188.7064598	129.7868134	97.68058937	147.0333894	109.8963759	126.2377862	121.9376637	158.6825856	136.2393834	143.0127537	107.6347412	134.3637355	145.0091373	106.8912537	93.05424111	106.8912537	134.3637355	148.0560875	105.4196502	156.4979555	106.8912537	103.2501452	88.03467636	139.1020624	75.06143675	112.2055323	154.3434019	102.5369443	128.8903104	105.4196502	107.6347412	115.3600592	95.00950852	97.68058937	100.4267645	111.4304721	135.2983092	97.00586026
APIP		56.10276616	54.19169999	58.89200964	60.54768939	63.55791971	59.71411146	56.10276616	64.89340671	70.52192742	53.07645093	48.16789592	74.02804377	63.11889309	55.71523605	58.48521281	64	74.02804377	57.28160454	57.28160454	81.00842201	61.39290364	58.48521281	65.34477605	65.34477605	54.19169999	57.68002961	60.12945595	73.51669472	74.02804377	51.26847217	65.79928491	58.89200964	80.44885597	60.96883187	55.71523605	62.24991663	64	58.08122594	64	55.71523605
APITD1		176.0693527	191.3407038	143.0127537	187.4029691	206.5002904	178.5271893	125.3657981	133.4356174	198.0883192	123.6398501	109.8963759	216.7668	256	170.0717842	209.382927	186.1084822	257.7806208	243.8753275	121.0953788	230.7201184	25.99207668	28.8400148	31.55944654	46.20573426	39.39662123	36.00187151	44.63179732	53.07645093	39.12448889	27.6651914	35.50622311	38.8542363	90.50966799	109.1372661	46.85074227	35.75318842	63.55791971	43.11147446	36.25228433	48.16789592
APLF		56.10276616	57.28160454	41.93258892	48.84029469	53.44562684	54.56863307	49.52207979	56.10276616	65.79928491	65.79928491	59.71411146	45.56960626	56.10276616	60.96883187	60.12945595	59.71411146	68.11969168	61.81992505	49.52207979	44.94223602	68.11969168	67.6491546	53.44562684	69.07060714	58.48521281	64.4451552	52.70982511	65.79928491	60.54768939	60.54768939	71.01244621	54.19169999	47.83517596	58.08122594	59.30163596	68.5935016	64.89340671	49.1800058	62.68289905	64.4451552
APLNR		28.05138308	27.6651914	44.63179732	34.2967508	37.27147477	40.50421101	51.26847217	44.32350298	32.2225776	45.56960626	44.63179732	31.34144952	31.55944654	46.20573426	29.44600482	35.50622311	24.5900029	19.8353232	35.26096371	24.5900029	31.77895985	21.70566924	24.42014734	23.10286713	35.26096371	28.05138308	24.93326655	23.10286713	41.35529058	28.24649588	23.91758798	26.53822547	23.42537114	26.35491255	27.6651914	23.91758798	28.24649588	30.69645182	34.2967508	33.35890435
APLP2		1074.909884	1128.350839	809.0023033	935.763405	955.4257833	1152.059888	1045.516417	1024	1060.111282	1332.57406	1082.386474	1024	1031.122483	1105.129714	1009.902289	1009.902289	916.5056726	922.8804737	1251.983644	1120.55675	1082.386474	1031.122483	1105.129714	648.0673761	560.278375	1067.484939	955.4257833	1031.122483	995.9986662	916.5056726	885.2861249	704.2774109	803.4141162	1136.199139	903.8878682	968.7630302	831.7464539	1031.122483	995.9986662	916.5056726
APMAP		247.2797002	173.6453539	141.0438548	266.8712348	254.2316788	294.0667789	268.727471	248.9996665	233.9408513	294.0667789	265.0278205	259.5736268	256	294.0667789	259.5736268	227.5437264	224.4110647	184.822937	248.9996665	242.1907576	247.2797002	205.0738887	256	196.7200232	139.1020624	177.2940119	245.5716145	216.7668	259.5736268	233.9408513	199.4661324	179.7689441	240.5178238	216.7668	155.4169452	233.9408513	199.4661324	227.5437264	225.9719671	195.3611787
APOA1		18.76535919	30.06472797	50.21338227	41.64293937	18.00093576	14.6213032	35.50622311	31.34144952	46.85074227	27.09585	60.54768939	25.10669113	32.44670335	17.02992292	16.79546694	18.76535919	22.00866909	12.12573253	15.24220797	15.88947993	1468.370174	1389.162831	891.4437768	621.6677808	138.1412143	1323.369299	544.9575334	1045.516417	1341.842846	1016.926715	903.8878682	467.8817025	1260.691879	837.531708	719.0757764	1105.129714	451.9439341	652.5750412	1332.57406	64
APOA4		38.8542363	43.11147446	49.52207979	34.53530357	23.58830748	38.8542363	32.89964245	32.89964245	38.05462768	38.8542363	41.06962872	26.17286587	38.31931855	20.96629446	27.28431654	37.79176517	32.67238802	31.34144952	36.25228433	32.2225776	1097.496026	1360.574274	596.3435963	321.7954239	182.278425	1675.063416	317.3651712	564.1754193	1209.336485	342.509454	515.5612416	240.5178238	1341.842846	398.9322648	714.1087572	714.1087572	436.5490646	304.4370214	474.4130877	35.50622311
APOA5		26.17286587	19.42711815	25.10669113	24.42014734	19.69831061	27.09585	22.627417	20.2521055	23.75237713	19.8353232	24.25146506	18.50701094	19.8353232	18.50701094	18.37917368	25.99207668	24.08394796	19.97328878	30.2738447	23.42537114	30.48441594	39.12448889	29.24260641	24.42014734	20.96629446	29.44600482	26.35491255	23.58830748	25.45716748	27.6651914	22.47111801	20.67764529	17.02992292	21.11212657	25.99207668	28.4429658	26.53822547	22.94328397	31.77895985	23.58830748
APOB		5.656854249	6.964404506	7.516181994	6.320330495	7.889861636	6.680703355	14.52030649	33.59093388	66.71780869	16.1112888	6.190259974	8.282119391	34.2967508	5.205367422	11.23555901	8.397733469	17.75311155	6.498019171	4.890561111	8.938297105	3061.451261	2486.671123	2105.577117	2272.398279	744.4339289	1937.52606	1734.1344	2304.119777	2164.772947	2836.704191	2149.819768	1675.063416	1530.725631	2194.992051	2120.222564	3019.303357	1584.706553	1323.369299	2998.447505	213.7825074
APOBEC2		5.351710219	6.91629785	11.00433455	6.680703355	5.735820992	6.190259974	6.453134074	4.890561111	7.160200567	6.588728138	7.110741449	7.310651602	5.656854249	6.147500725	5.351710219	5.856342784	6.727171322	5.169411323	6.147500725	5.098242509	5.351710219	7.621103984	5.897076869	6.634556367	4.823231311	4.924577653	6.233316637	6.062866266	8	7.464263932	6.868523492	6.498019171	5.278031643	5.13370359	8.0556444	5.979396995	6.02098699	5.351710219	7.412704495	5.696200782
APOD		40.78594007	40.78594007	32.44670335	32.67238802	28.24649588	27.85761803	24.7610399	25.8125363	20.39297004	30.69645182	24.93326655	28.24649588	25.8125363	28.4429658	34.7755156	33.8245773	34.53530357	36.25228433	41.06962872	28.64080227	31.12495832	40.22442798	36.50443891	40.78594007	56.49299176	29.44600482	33.59093388	32	32.89964245	34.2967508	43.71328822	32.89964245	28.64080227	31.34144952	39.12448889	26.53822547	39.6706464	41.06962872	28.24649588	40.78594007
APOH		120.2589119	22.16175149	39.94657756	42.51794605	31.77895985	64.89340671	29.44600482	37.53071838	35.75318842	58.48521281	25.45716748	28.64080227	21.70566924	53.07645093	24.42014734	35.01739844	31.55944654	35.75318842	64.4451552	44.94223602	10.92832205	14.4200074	11.39240156	11.23555901	11.79415374	14.2214829	9.126109727	13.08643294	18.12614216	18.37917368	11.71268557	11.71268557	10.92832205	19.97328878	12.46663327	11.55143356	12.55334557	11.71268557	14.52030649	30.2738447
APOLD1		16.33619401	30.69645182	31.12495832	22.78480313	25.63423608	19.56224444	20.2521055	11.79415374	19.8353232	16.79546694	17.87659421	16.33619401	17.1483754	26.90868529	28.05138308	19.97328878	16.79546694	18.00093576	21.40684088	23.58830748	19.15965927	15.56247916	19.8353232	15.77972327	20.82146969	27.09585	19.02731384	23.42537114	17.63048185	20.53481436	18.25221945	17.87659421	22.31589866	18.12614216	18.63573738	20.11221399	21.40684088	17.50869922	19.56224444	18.00093576
APOO		97.00586026	100.4267645	76.6386371	128.8903104	121.0953788	107.6347412	79.89315513	101.1252879	115.3600592	109.8963759	102.5369443	88.03467636	131.5985698	95.67035191	106.1529019	97.68058937	114.5632091	96.33579183	93.05424111	132.5139103	99.7330662	87.42657643	129.7868134	128	82.71058116	102.5369443	116.9704256	106.8912537	85.62736351	125.3657981	103.9683067	93.70148454	106.1529019	102.5369443	66.71780869	129.7868134	108.3834	92.41146851	147.0333894	78.24897777
APOOL		101.1252879	74.54294953	40.22442798	101.1252879	107.6347412	95.67035191	108.3834	97.00586026	100.4267645	118.6032719	72.00374302	89.26359465	122.7858073	85.0358921	85.0358921	87.42657643	130.6895521	109.8963759	114.5632091	99.04415959	127.1158394	111.4304721	86.82267696	140.0695938	128.8903104	103.9683067	138.1412143	134.3637355	101.8286699	140.0695938	97.00586026	131.5985698	113.7718632	123.6398501	109.8963759	143.0127537	135.2983092	124.4998333	109.1372661	82.71058116
APOPT1		53.44562684	58.89200964	78.79324245	61.81992505	77.7084726	55.3303828	51.26847217	40.50421101	50.91433496	60.12945595	53.07645093	72.00374302	74.54294953	59.71411146	62.24991663	59.71411146	54.19169999	64.4451552	36.75834736	60.96883187	50.56264396	72.00374302	64	79.89315513	65.34477605	60.54768939	67.6491546	66.71780869	52.70982511	73.00887782	65.79928491	61.81992505	71.01244621	45.88656794	52.34573175	51.98415337	46.85074227	62.68289905	56.88593159	49.52207979
APOV1		8.75434961	10.056107	20.53481436	11.63178014	9.781122222	8.633825892	7.160200567	7.260153243	7.889861636	6.498019171	9.382679594	8.6938789	11.39240156	6.498019171	9.51365692	10.77786861	8.339726087	10.26740718	8.339726087	10.12605275	8.6938789	13.45434264	7.012845771	8.224910613	8.75434961	6.588728138	6.868523492	7.781239579	8.224910613	8.224910613	8.224910613	8.339726087	6.727171322	7.727490631	8.6938789	8.5741877	7.889861636	8.876555777	8.75434961	7.889861636
APP		837.531708	776.0468821	544.9575334	873.0981292	855.1300295	617.3736078	826.0011614	760.0760682	613.1090968	820.2955547	754.8258393	786.8800928	639.145241	831.7464539	826.0011614	897.6442586	576.0299442	675.5880503	948.8261754	873.0981292	694.5814157	568.0995697	694.5814157	481.0356476	477.7128917	515.5612416	541.1932368	464.6498075	430.5389646	455.0874528	410.1477773	512	474.4130877	724.0773439	471.1360771	474.4130877	418.765854	501.4631924	369.6458741	634.7303424
APPBP2		216.7668	147.0333894	69.07060714	186.1084822	188.7064598	186.1084822	182.278425	224.4110647	242.1907576	202.2505758	184.822937	188.7064598	274.3740064	202.2505758	183.5462717	179.7689441	206.5002904	194.0117205	206.5002904	216.7668	181.019336	112.9859835	143.0127537	202.2505758	141.0438548	163.1437603	224.4110647	181.019336	147.0333894	221.3215312	162.016844	174.8531529	219.7927517	203.6573398	165.4211623	200.8535291	182.278425	156.4979555	174.8531529	174.8531529
APPL1		106.8912537	105.4196502	59.30163596	101.8286699	128.8903104	109.8963759	139.1020624	116.9704256	142.0248924	119.4282229	111.4304721	88.03467636	137.1870032	108.3834	101.1252879	106.1529019	163.1437603	186.1084822	107.6347412	132.5139103	207.9366135	182.278425	221.3215312	304.4370214	268.727471	194.0117205	222.8609442	242.1907576	186.1084822	276.2824285	252.4755724	187.4029691	155.4169452	163.1437603	182.278425	302.3341213	286.0255073	210.8393004	280.1391875	171.254727
APTX		200.8535291	282.0877097	179.7689441	270.5966184	302.3341213	188.7064598	210.8393004	216.7668	188.7064598	186.1084822	173.6453539	232.3249038	205.0738887	195.3611787	224.4110647	224.4110647	157.5864849	178.5271893	191.3407038	179.7689441	127.1158394	139.1020624	157.5864849	134.3637355	123.6398501	159.7863103	149.0858991	117.7840193	178.5271893	93.70148454	147.0333894	125.3657981	164.2785149	144.007486	136.2393834	122.7858073	155.4169452	149.0858991	106.8912537	165.4211623
AQP11		210.8393004	86.82267696	48.84029469	170.0717842	100.4267645	304.4370214	235.5680386	294.0667789	315.1729698	451.9439341	134.3637355	195.3611787	304.4370214	243.8753275	221.3215312	166.5717575	243.8753275	194.0117205	324.0336881	238.8564458	568.0995697	455.0874528	433.5335999	477.7128917	225.9719671	308.6868039	288.0149721	352.1387054	330.8423246	504.9511447	324.0336881	347.2907078	315.1729698	359.5378882	292.0355113	487.750655	265.0278205	302.3341213	413.0005807	173.6453539
AQP12		36.75834736	26.35491255	55.71523605	29.04061297	30.2738447	28.4429658	30.06472797	25.8125363	31.77895985	27.28431654	28.24649588	27.85761803	25.8125363	27.85761803	29.04061297	27.6651914	28.4429658	29.65081798	31.55944654	30.2738447	30.2738447	37.53071838	29.24260641	29.44600482	29.04061297	26.72281342	33.35890435	28.24649588	34.05984584	32.2225776	35.50622311	32	27.09585	24.5900029	34.2967508	26.72281342	27.28431654	28.05138308	32.2225776	27.28431654
AQP3		24.25146506	20.96629446	27.47409397	31.55944654	21.55573723	26.72281342	23.58830748	22.94328397	15.03236399	23.58830748	30.69645182	16.56423878	23.91758798	19.29292524	22.31589866	25.99207668	23.75237713	14.12324794	19.42711815	20.53481436	16.33619401	21.70566924	20.82146969	15.67072476	18.76535919	19.8353232	26.35491255	18.37917368	25.45716748	16.44982123	35.50622311	20.39297004	19.15965927	18.89588258	18.37917368	20.67764529	21.85664411	21.70566924	20.53481436	14.4200074
AQP4		17.1483754	18.76535919	15.45498126	13.45434264	12.90626815	14.82540899	13.17745628	13.26911273	14.92852786	13.92880901	16.56423878	17.87659421	14.32040113	12.21007367	11.63178014	14.92852786	12.29500145	13.73704698	13.73704698	10.26740718	24.25146506	14.6213032	17.50869922	19.69831061	13.92880901	13.92880901	14.02569154	13.547925	13.45434264	20.11221399	13.64215827	15.56247916	17.02992292	12.12573253	17.02992292	14.82540899	12.29500145	15.67072476	18.50701094	16.44982123
AQP8		436.5490646	1168.142045	1398.825223	630.3459396	219.7927517	2005.852769	1314.228119	1379.567183	1820.349811	2936.740348	1296.134752	873.0981292	1746.196258	1067.484939	1060.111282	770.6863347	803.4141162	455.0874528	2521.383759	1341.842846	22.31589866	28.24649588	25.8125363	27.47409397	26.17286587	27.47409397	22.00866909	31.55944654	29.24260641	32.67238802	29.24260641	19.97328878	81.57188015	1136.199139	26.72281342	31.34144952	27.47409397	28.8400148	31.55944654	18.12614216
AQP9		6.821079134	8.0556444	7.889861636	8.75434961	7.516181994	8.633825892	8.75434961	6.821079134	5.278031643	7.781239579	7.516181994	7.260153243	7.260153243	7.516181994	6.453134074	8.6938789	7.727490631	7.727490631	7.412704495	9.713559075	6.680703355	7.568461174	7.310651602	8.224910613	8.111675838	7.944739963	8.397733469	7.210003701	8.397733469	8.633825892	10.41073484	6.588728138	6.773962499	8.75434961	7.110741449	9.986644391	9.253505471	7.160200567	7.674112955	6.680703355
AQR		166.5717575	144.007486	81.57188015	184.822937	190.019017	188.7064598	186.1084822	194.0117205	181.019336	187.4029691	172.4458978	188.7064598	216.7668	174.8531529	167.7303557	167.7303557	165.4211623	152.2185107	156.4979555	179.7689441	168.8970126	132.5139103	182.278425	196.7200232	116.1624519	150.1228735	188.7064598	165.4211623	147.0333894	160.8977119	150.1228735	162.016844	186.1084822	178.5271893	127.1158394	178.5271893	143.0127537	176.0693527	142.0248924	215.2694823
AR		14.4200074	18.37917368	21.11212657	19.97328878	18.00093576	14.52030649	18.89588258	15.88947993	13.26911273	12.90626815	24.42014734	16.22335168	16.33619401	16.22335168	16.67945217	18.50701094	12.64066099	12.55334557	13.36140671	14.4200074	10.48314723	11.08087574	14.12324794	13.8325957	14.72300241	14.82540899	13.8325957	10.12605275	12.72858374	12.21007367	14.4200074	13.92880901	12.55334557	13.26911273	16.79546694	11.71268557	14.02569154	12.21007367	12.38051995	18.00093576
ARAP2		254.2316788	178.5271893	81.57188015	222.8609442	210.8393004	254.2316788	225.9719671	225.9719671	261.3791042	294.0667789	190.019017	225.9719671	357.0543786	247.2797002	259.5736268	242.1907576	335.4607114	261.3791042	252.4755724	248.9996665	458.2528363	445.7218884	481.0356476	689.7835914	458.2528363	319.5726205	458.2528363	467.8817025	278.2041248	584.0710225	588.1335578	608.8740429	321.7954239	474.4130877	548.7480128	541.1932368	519.1472537	388.023441	537.454942	335.4607114
ARAP3		51.98415337	94.35322991	100.4267645	60.12945595	76.10925536	45.254834	68.5935016	48.84029469	48.84029469	39.6706464	82.71058116	56.88593159	44.94223602	55.71523605	64	58.08122594	37.01402188	56.49299176	43.71328822	41.64293937	35.01739844	24.25146506	42.51794605	51.26847217	90.50966799	47.83517596	34.53530357	39.6706464	34.7755156	34.05984584	34.53530357	72.00374302	39.6706464	47.83517596	47.83517596	36.50443891	42.22425314	52.34573175	21.70566924	44.94223602
ARC		6.276672783	8.0556444	10.55606329	5.241573615	5.815890069	5.502167273	5.540437872	5.351710219	5.856342784	5.979396995	5.938094283	6.062866266	4.407620464	5.735820992	6.062866266	8	5.388934307	7.012845771	7.160200567	5.897076869	5.938094283	9.126109727	6.408559021	5.856342784	5.351710219	5.540437872	5.578974665	6.02098699	7.160200567	6.543216468	7.160200567	4.823231311	5.314743256	6.408559021	5.815890069	6.680703355	6.062866266	6.062866266	7.781239579	4.890561111
ARCN1		270.5966184	286.0255073	252.4755724	330.8423246	284.0497848	270.5966184	298.1717981	333.143515	310.8338904	310.8338904	290.0182746	326.2875206	278.2041248	306.5545484	333.143515	257.7806208	296.1121751	227.5437264	340.1435684	344.8917957	282.0877097	232.3249038	300.245747	221.3215312	187.4029691	319.5726205	284.0497848	266.8712348	306.5545484	247.2797002	224.4110647	206.5002904	369.6458741	252.4755724	206.5002904	276.2824285	245.5716145	257.7806208	212.3058037	319.5726205
AREG		9.849155307	15.34822591	28.8400148	9.317868692	12.12573253	10.41073484	12.55334557	26.90868529	39.6706464	15.13692235	12.99603834	14.32040113	12.04197398	11.63178014	12.21007367	10.33882265	11.79415374	9.986644391	14.82540899	17.63048185	11.47164198	11.55143356	8.51496146	8.75434961	9.126109727	12.72858374	7.835362381	7.944739963	10.41073484	9.18958684	11.23555901	6.773962499	13.17745628	8.339726087	7.310651602	8.815240927	7.012845771	10.19648502	8.339726087	7.310651602
AREL1		99.04415959	107.6347412	56.49299176	112.9859835	108.3834	112.9859835	115.3600592	116.1624519	103.2501452	106.8912537	107.6347412	126.2377862	126.2377862	136.2393834	118.6032719	93.70148454	121.9376637	86.22294892	97.68058937	114.5632091	157.5864849	166.5717575	134.3637355	210.8393004	151.1670607	109.8963759	127.1158394	134.3637355	101.1252879	170.0717842	156.4979555	150.1228735	157.5864849	128.8903104	130.6895521	163.1437603	134.3637355	109.1372661	100.4267645	135.2983092
ARF1		1082.386474	989.1188008	897.6442586	1128.350839	1067.484939	1314.228119	1168.142045	1296.134752	1269.460685	1269.460685	1120.55675	1152.059888	1176.267116	1144.102029	1152.059888	1052.788558	1168.142045	1016.926715	1287.181696	1168.142045	1002.926385	820.2955547	1089.915067	809.0023033	704.2774109	1016.926715	1052.788558	962.0712952	1067.484939	989.1188008	968.7630302	820.2955547	1226.218194	1128.350839	903.8878682	982.2864582	885.2861249	995.9986662	968.7630302	1074.909884
ARF4		596.3435963	445.7218884	367.0925435	666.28703	694.5814157	666.28703	704.2774109	739.2917481	596.3435963	556.4082496	519.1472537	625.9918222	556.4082496	648.0673761	704.2774109	630.3459396	689.7835914	515.5612416	699.4126115	648.0673761	608.8740429	393.4400464	613.1090968	401.7070581	461.4402369	617.3736078	541.1932368	501.4631924	657.1140596	448.8221293	515.5612416	401.7070581	765.3628153	556.4082496	484.3815151	494.5594004	548.7480128	596.3435963	415.8732269	661.6846493
ARF6		1024	685.0189081	670.9214228	1052.788558	1009.902289	982.2864582	975.50131	1323.369299	1067.484939	1024	1184.4487	955.4257833	734.185087	1082.386474	1097.496026	982.2864582	843.3572017	739.2917481	1217.748086	760.0760682	1226.218194	922.8804737	1260.691879	885.2861249	968.7630302	1595.729059	1082.386474	1097.496026	1478.583496	1060.111282	1341.842846	867.0671999	1217.748086	989.1188008	1160.073099	1234.747216	1226.218194	1251.983644	1168.142045	1176.267116
ARFGAP1		109.1372661	123.6398501	76.6386371	118.6032719	131.5985698	105.4196502	106.1529019	116.9704256	94.35322991	109.8963759	110.6607656	115.3600592	106.8912537	103.2501452	99.04415959	106.1529019	114.5632091	91.77313587	107.6347412	121.9376637	106.8912537	116.9704256	116.1624519	131.5985698	118.6032719	147.0333894	108.3834	121.0953788	97.68058937	111.4304721	119.4282229	99.7330662	118.6032719	97.00586026	101.1252879	113.7718632	124.4998333	107.6347412	101.8286699	114.5632091
ARFGAP2		117.7840193	143.0127537	106.8912537	141.0438548	124.4998333	110.6607656	116.9704256	121.0953788	140.0695938	121.0953788	116.9704256	137.1870032	138.1412143	149.0858991	116.9704256	128.8903104	113.7718632	134.3637355	102.5369443	127.1158394	134.3637355	113.7718632	125.3657981	135.2983092	123.6398501	127.1158394	144.007486	128.8903104	121.0953788	127.1158394	144.007486	123.6398501	135.2983092	133.4356174	119.4282229	124.4998333	130.6895521	134.3637355	109.8963759	121.9376637
ARFGAP3		157.5864849	124.4998333	95.00950852	173.6453539	184.822937	183.5462717	181.019336	230.7201184	195.3611787	194.0117205	151.1670607	154.3434019	155.4169452	159.7863103	156.4979555	181.019336	171.254727	162.016844	187.4029691	181.019336	218.2745323	154.3434019	203.6573398	157.5864849	121.0953788	212.3058037	177.2940119	218.2745323	210.8393004	162.016844	155.4169452	135.2983092	247.2797002	155.4169452	141.0438548	238.8564458	178.5271893	178.5271893	199.4661324	191.3407038
ARFGEF2		168.8970126	172.4458978	83.86517785	216.7668	172.4458978	196.7200232	162.016844	203.6573398	200.8535291	243.8753275	187.4029691	213.7825074	183.5462717	227.5437264	207.9366135	174.8531529	200.8535291	156.4979555	205.0738887	207.9366135	304.4370214	263.1971396	270.5966184	308.6868039	213.7825074	317.3651712	265.0278205	263.1971396	288.0149721	280.1391875	302.3341213	268.727471	330.8423246	266.8712348	294.0667789	288.0149721	268.727471	257.7806208	298.1717981	191.3407038
ARFGEF3		81.00842201	54.94818793	54.94818793	91.77313587	77.17170097	84.44850629	76.6386371	89.88447205	71.01244621	71.01244621	58.08122594	83.28587875	64	81.00842201	76.10925536	71.01244621	85.62736351	61.39290364	91.77313587	67.18186775	81.00842201	76.10925536	69.5510312	76.10925536	83.28587875	59.71411146	82.71058116	79.89315513	49.52207979	97.00586026	57.28160454	69.5510312	75.58353033	86.22294892	83.86517785	91.13921252	72.00374302	85.62736351	56.88593159	73.51669472
ARFIP1		149.0858991	155.4169452	124.4998333	179.7689441	173.6453539	160.8977119	132.5139103	162.016844	194.0117205	167.7303557	146.0177556	171.254727	165.4211623	165.4211623	165.4211623	154.3434019	170.0717842	177.2940119	172.4458978	178.5271893	157.5864849	131.5985698	176.0693527	187.4029691	130.6895521	160.8977119	147.0333894	166.5717575	179.7689441	155.4169452	172.4458978	160.8977119	154.3434019	166.5717575	154.3434019	166.5717575	152.2185107	162.016844	233.9408513	138.1412143
ARFRP1		48.16789592	65.34477605	40.78594007	56.10276616	48.16789592	50.56264396	46.85074227	49.52207979	62.68289905	50.21338227	51.98415337	50.21338227	53.07645093	70.52192742	57.68002961	44.01733818	41.64293937	54.56863307	49.52207979	56.49299176	67.18186775	79.89315513	72.00374302	58.89200964	43.11147446	62.68289905	61.81992505	60.54768939	66.71780869	44.94223602	58.89200964	58.08122594	66.25695513	70.03479688	57.28160454	61.81992505	54.94818793	51.26847217	52.34573175	67.6491546
ARG2		8.456144324	6.062866266	8.815240927	6.320330495	7.110741449	5.388934307	7.889861636	6.91629785	7.412704495	7.260153243	5.696200782	6.408559021	9.063071082	5.979396995	6.727171322	7.412704495	8.397733469	7.210003701	6.680703355	8.111675838	7.781239579	7.310651602	8.224910613	8.5741877	6.408559021	7.464263932	8.397733469	6.773962499	8.397733469	8.51496146	8.938297105	7.361501205	7.568461174	7.412704495	7.621103984	6.233316637	8.6938789	5.42641731	8.876555777	8.397733469
ARGLU1		445.7218884	613.1090968	533.7424696	484.3815151	519.1472537	396.1766383	442.6430624	455.0874528	467.8817025	388.023441	382.6814077	464.6498075	541.1932368	421.6786008	436.5490646	487.750655	572.0510147	634.7303424	477.7128917	474.4130877	380.0380341	436.5490646	385.3431673	621.6677808	670.9214228	421.6786008	512	474.4130877	380.0380341	467.8817025	504.9511447	600.491494	398.9322648	436.5490646	515.5612416	474.4130877	533.7424696	508.4633577	537.454942	487.750655
ARHGAP1		491.1432291	390.7223575	310.8338904	455.0874528	461.4402369	552.5648571	576.0299442	576.0299442	439.5855035	541.1932368	584.0710225	537.454942	380.0380341	596.3435963	600.491494	407.3146797	433.5335999	349.7063057	515.5612416	382.6814077	410.1477773	344.8917957	484.3815151	268.727471	349.7063057	354.5880238	330.8423246	326.2875206	324.0336881	374.8059382	326.2875206	326.2875206	407.3146797	390.7223575	321.7954239	335.4607114	290.0182746	385.3431673	257.7806208	564.1754193
ARHGAP10		54.19169999	100.4267645	34.53530357	68.5935016	82.13925744	69.07060714	71.01244621	59.30163596	71.50637684	67.6491546	102.5369443	62.24991663	95.00950852	58.89200964	60.54768939	67.6491546	68.11969168	96.33579183	53.07645093	75.06143675	190.019017	304.4370214	152.2185107	166.5717575	163.1437603	156.4979555	186.1084822	172.4458978	179.7689441	171.254727	158.6825856	163.1437603	137.1870032	170.0717842	194.0117205	186.1084822	205.0738887	123.6398501	167.7303557	114.5632091
ARHGAP11A		57.68002961	62.24991663	47.17661495	60.54768939	88.64700596	61.39290364	67.18186775	70.52192742	54.94818793	60.96883187	49.8665331	79.89315513	82.13925744	65.79928491	51.26847217	57.28160454	66.25695513	51.98415337	53.81737058	55.3303828	34.2967508	34.2967508	38.31931855	50.91433496	35.75318842	40.22442798	44.01733818	35.26096371	22.627417	37.53071838	38.8542363	39.6706464	68.11969168	50.91433496	42.22425314	47.17661495	40.50421101	49.52207979	30.48441594	73.51669472
ARHGAP12		127.1158394	113.7718632	66.25695513	128.8903104	122.7858073	139.1020624	130.6895521	140.0695938	145.0091373	148.0560875	101.1252879	130.6895521	145.0091373	132.5139103	122.7858073	101.8286699	159.7863103	118.6032719	128.8903104	134.3637355	164.2785149	156.4979555	158.6825856	133.4356174	90.50966799	122.7858073	136.2393834	144.007486	137.1870032	162.016844	132.5139103	109.1372661	140.0695938	168.8970126	133.4356174	136.2393834	144.007486	128	131.5985698	113.7718632
ARHGAP15		181.019336	137.1870032	64	138.1412143	170.0717842	150.1228735	222.8609442	167.7303557	203.6573398	145.0091373	192.6715837	93.70148454	184.822937	138.1412143	136.2393834	224.4110647	225.9719671	280.1391875	122.7858073	216.7668	157.5864849	200.8535291	147.0333894	294.0667789	282.0877097	205.0738887	263.1971396	240.5178238	200.8535291	200.8535291	237.2065438	245.5716145	265.0278205	198.0883192	181.019336	252.4755724	278.2041248	210.8393004	199.4661324	494.5594004
ARHGAP17		312.9959111	337.7940252	196.7200232	274.3740064	328.5570298	385.3431673	380.0380341	410.1477773	424.6116075	410.1477773	362.038672	292.0355113	398.9322648	364.5568501	372.2169644	347.2907078	477.7128917	404.5011517	367.0925435	418.765854	359.5378882	349.7063057	342.509454	354.5880238	436.5490646	333.143515	308.6868039	401.7070581	372.2169644	342.509454	396.1766383	344.8917957	364.5568501	388.023441	374.8059382	369.6458741	407.3146797	357.0543786	369.6458741	541.1932368
ARHGAP18		238.8564458	158.6825856	142.0248924	247.2797002	243.8753275	270.5966184	243.8753275	282.0877097	232.3249038	300.245747	196.7200232	232.3249038	302.3341213	261.3791042	263.1971396	238.8564458	238.8564458	240.5178238	328.5570298	192.6715837	592.2243502	596.3435963	576.0299442	530.055641	324.0336881	552.5648571	515.5612416	556.4082496	541.1932368	564.1754193	515.5612416	413.0005807	596.3435963	455.0874528	497.9993331	617.3736078	501.4631924	519.1472537	541.1932368	382.6814077
ARHGAP19		63.55791971	57.28160454	88.64700596	62.68289905	89.88447205	79.3412928	95.67035191	74.02804377	40.50421101	61.81992505	79.3412928	70.03479688	53.07645093	82.71058116	89.26359465	83.28587875	54.19169999	75.58353033	74.54294953	49.8665331	31.77895985	31.34144952	26.90868529	23.26356028	36.25228433	44.32350298	39.6706464	35.26096371	41.35529058	32	38.58585049	33.8245773	72.50456866	35.50622311	32.67238802	27.85761803	35.50622311	66.71780869	25.28132198	121.9376637
ARHGAP20		41.93258892	33.35890435	60.96883187	46.52712055	50.56264396	36.25228433	74.54294953	37.53071838	38.31931855	37.79176517	39.12448889	46.85074227	28.64080227	42.81368175	42.22425314	39.6706464	37.79176517	48.50293013	31.77895985	38.31931855	38.05462768	32.44670335	36.75834736	32	45.88656794	41.64293937	42.51794605	35.50622311	39.94657756	31.12495832	29.85705573	49.52207979	32.44670335	35.01739844	30.69645182	38.05462768	42.22425314	45.254834	40.78594007	42.51794605
ARHGAP21		124.4998333	127.1158394	68.5935016	153.2772742	170.0717842	177.2940119	148.0560875	199.4661324	150.1228735	198.0883192	123.6398501	179.7689441	167.7303557	183.5462717	165.4211623	167.7303557	178.5271893	154.3434019	176.0693527	127.1158394	142.0248924	159.7863103	150.1228735	133.4356174	128.8903104	124.4998333	114.5632091	125.3657981	101.8286699	114.5632091	121.9376637	134.3637355	112.9859835	160.8977119	145.0091373	147.0333894	121.0953788	115.3600592	113.7718632	88.03467636
ARHGAP22		20.2521055	17.75311155	18.37917368	13.547925	14.92852786	10.85283462	19.97328878	18.89588258	15.77972327	11.79415374	18.63573738	16.44982123	18.50701094	17.87659421	19.8353232	19.56224444	24.42014734	15.88947993	17.02992292	19.8353232	22.627417	23.58830748	21.70566924	23.91758798	30.69645182	27.85761803	22.00866909	32.67238802	19.42711815	31.12495832	23.42537114	25.28132198	30.90996253	25.99207668	27.85761803	26.17286587	29.44600482	22.31589866	18.37917368	33.59093388
ARHGAP24		42.51794605	24.08394796	42.22425314	52.70982511	49.1800058	29.85705573	50.21338227	41.64293937	51.62507259	28.4429658	53.07645093	32.44670335	36.50443891	41.35529058	36.00187151	57.28160454	39.39662123	51.26847217	34.2967508	44.94223602	17.63048185	19.69831061	27.28431654	26.90868529	42.81368175	27.6651914	27.85761803	20.96629446	29.04061297	28.05138308	23.42537114	35.26096371	32	33.59093388	27.09585	21.40684088	28.24649588	30.90996253	18.76535919	98.3600116
ARHGAP25		59.30163596	68.5935016	63.55791971	73.51669472	75.58353033	56.49299176	82.13925744	70.03479688	61.39290364	54.19169999	91.77313587	46.52712055	54.19169999	64	64.89340671	82.13925744	59.30163596	69.5510312	64.89340671	63.55791971	64	77.17170097	75.58353033	70.52192742	83.28587875	72.50456866	70.52192742	75.06143675	74.54294953	58.89200964	75.58353033	73.00887782	97.00586026	59.71411146	85.62736351	70.52192742	86.82267696	67.6491546	53.44562684	172.4458978
ARHGAP26		187.4029691	196.7200232	154.3434019	203.6573398	205.0738887	222.8609442	203.6573398	242.1907576	224.4110647	177.2940119	224.4110647	188.7064598	179.7689441	227.5437264	210.8393004	186.1084822	265.0278205	230.7201184	164.2785149	232.3249038	362.038672	369.6458741	362.038672	433.5335999	494.5594004	401.7070581	396.1766383	424.6116075	347.2907078	497.9993331	512	442.6430624	398.9322648	330.8423246	477.7128917	477.7128917	519.1472537	436.5490646	290.0182746	407.3146797
ARHGAP28		27.6651914	22.627417	31.77895985	28.4429658	31.77895985	20.39297004	41.93258892	28.05138308	26.35491255	27.28431654	51.62507259	25.99207668	28.24649588	27.47409397	31.34144952	32.89964245	29.65081798	35.26096371	22.31589866	33.12847756	14.2214829	20.53481436	18.37917368	18.25221945	44.63179732	23.75237713	23.10286713	19.29292524	19.56224444	18.76535919	13.26911273	26.90868529	24.7610399	28.24649588	19.15965927	20.67764529	27.85761803	24.42014734	14.72300241	22.78480313
ARHGAP29		43.71328822	42.81368175	31.12495832	51.62507259	68.5935016	42.51794605	56.88593159	56.10276616	41.06962872	37.27147477	65.34477605	48.50293013	61.39290364	55.3303828	42.81368175	44.94223602	46.20573426	52.34573175	38.05462768	43.41133848	69.07060714	62.24991663	68.5935016	67.18186775	79.89315513	66.25695513	57.68002961	50.21338227	50.91433496	47.17661495	64.89340671	67.6491546	66.25695513	64	64.4451552	61.81992505	65.79928491	58.89200964	52.70982511	82.13925744
ARHGAP31		40.78594007	39.94657756	69.07060714	45.254834	56.49299176	40.78594007	48.84029469	37.01402188	36.50443891	40.78594007	49.8665331	45.56960626	41.35529058	41.93258892	40.78594007	46.52712055	35.01739844	63.55791971	37.27147477	41.06962872	31.34144952	32.44670335	36.00187151	27.6651914	50.91433496	39.6706464	38.05462768	26.53822547	34.7755156	27.85761803	37.53071838	38.58585049	33.12847756	30.06472797	31.34144952	32	32	30.69645182	34.2967508	33.35890435
ARHGAP32		22.31589866	17.75311155	34.53530357	17.3877578	20.39297004	23.10286713	24.42014734	19.8353232	18.00093576	19.8353232	20.67764529	22.47111801	21.40684088	20.2521055	22.627417	19.29292524	20.82146969	19.69831061	21.55573723	16.33619401	20.67764529	20.39297004	22.627417	20.2521055	17.1483754	19.8353232	16.22335168	15.67072476	20.2521055	15.56247916	28.05138308	18.37917368	20.53481436	20.53481436	26.35491255	19.56224444	18.89588258	20.11221399	15.77972327	14.52030649
ARHGAP36		27.28431654	47.50475426	25.63423608	28.4429658	36.50443891	21.85664411	31.77895985	25.8125363	24.08394796	29.44600482	37.79176517	32.2225776	30.2738447	18.37917368	29.04061297	29.04061297	28.4429658	33.12847756	21.55573723	25.63423608	81.57188015	65.79928491	63.11889309	65.79928491	81.57188015	52.34573175	70.03479688	74.54294953	52.34573175	73.00887782	57.68002961	75.58353033	54.19169999	59.71411146	83.86517785	75.06143675	78.79324245	56.88593159	71.50637684	29.04061297
ARHGAP39		152.2185107	166.5717575	168.8970126	174.8531529	125.3657981	160.8977119	126.2377862	167.7303557	144.007486	144.007486	177.2940119	157.5864849	136.2393834	172.4458978	145.0091373	178.5271893	156.4979555	120.2589119	167.7303557	125.3657981	155.4169452	190.019017	160.8977119	152.2185107	140.0695938	164.2785149	128	137.1870032	155.4169452	144.007486	163.1437603	149.0858991	124.4998333	152.2185107	172.4458978	141.0438548	133.4356174	152.2185107	143.0127537	121.0953788
ARHGAP40		17.26765178	27.47409397	31.55944654	23.58830748	18.76535919	14.32040113	19.02731384	14.4200074	14.02569154	13.36140671	18.89588258	16.79546694	20.67764529	20.2521055	17.3877578	18.25221945	16.79546694	16.22335168	18.12614216	14.82540899	15.56247916	9.51365692	15.24220797	16.79546694	18.63573738	12.81711804	13.36140671	13.8325957	17.26765178	13.17745628	12.21007367	19.02731384	18.00093576	15.34822591	14.32040113	10.85283462	16.33619401	18.37917368	11.87618857	13.08643294
ARHGAP42		123.6398501	103.2501452	65.79928491	142.0248924	102.5369443	155.4169452	143.0127537	168.8970126	150.1228735	191.3407038	129.7868134	138.1412143	183.5462717	132.5139103	123.6398501	115.3600592	183.5462717	112.9859835	164.2785149	125.3657981	172.4458978	116.1624519	137.1870032	145.0091373	96.33579183	94.35322991	116.1624519	109.1372661	97.00586026	128.8903104	137.1870032	106.1529019	77.7084726	160.8977119	134.3637355	136.2393834	111.4304721	96.33579183	164.2785149	76.6386371
ARHGAP44		29.44600482	28.8400148	51.62507259	25.99207668	28.64080227	29.24260641	28.05138308	24.25146506	28.24649588	30.06472797	23.91758798	26.17286587	18.76535919	25.28132198	27.47409397	28.64080227	34.2967508	51.26847217	29.85705573	27.47409397	27.6651914	28.05138308	28.05138308	23.42537114	27.85761803	23.58830748	29.24260641	32.2225776	31.34144952	27.47409397	28.24649588	26.17286587	19.15965927	27.6651914	31.12495832	27.09585	29.44600482	29.65081798	29.44600482	22.16175149
ARHGAP5		240.5178238	213.7825074	113.7718632	265.0278205	282.0877097	268.727471	274.3740064	337.7940252	290.0182746	304.4370214	218.2745323	272.4787667	248.9996665	268.727471	237.2065438	250.7315962	268.727471	202.2505758	288.0149721	238.8564458	333.143515	317.3651712	335.4607114	298.1717981	192.6715837	272.4787667	254.2316788	326.2875206	328.5570298	304.4370214	266.8712348	242.1907576	270.5966184	276.2824285	247.2797002	308.6868039	274.3740064	270.5966184	304.4370214	252.4755724
ARHGAP6		65.79928491	89.26359465	63.11889309	76.6386371	85.62736351	48.50293013	73.00887782	69.5510312	50.91433496	60.96883187	113.7718632	61.39290364	58.08122594	69.5510312	68.11969168	91.77313587	60.96883187	69.5510312	55.71523605	53.81737058	37.01402188	35.50622311	50.91433496	61.39290364	98.3600116	63.11889309	58.08122594	47.83517596	63.11889309	53.07645093	32.44670335	88.64700596	64.4451552	65.79928491	66.71780869	48.16789592	64	79.3412928	47.50475426	88.03467636
ARHGAP8		93.70148454	89.26359465	30.90996253	73.00887782	86.82267696	95.67035191	79.3412928	112.2055323	95.67035191	98.3600116	65.34477605	83.86517785	101.8286699	91.13921252	88.64700596	61.81992505	88.64700596	69.5510312	86.22294892	92.41146851	80.44885597	63.11889309	70.03479688	77.17170097	56.88593159	73.51669472	60.54768939	65.79928491	59.71411146	71.50637684	71.01244621	72.00374302	85.62736351	83.86517785	63.11889309	73.51669472	73.00887782	69.07060714	66.25695513	64.4451552
ARHGDIB		335.4607114	240.5178238	230.7201184	261.3791042	445.7218884	347.2907078	617.3736078	442.6430624	382.6814077	278.2041248	544.9575334	259.5736268	256	335.4607114	374.8059382	445.7218884	284.0497848	427.5650147	315.1729698	276.2824285	238.8564458	168.8970126	265.0278205	202.2505758	344.8917957	354.5880238	306.5545484	286.0255073	324.0336881	174.8531529	252.4755724	333.143515	461.4402369	272.4787667	229.1264182	235.5680386	288.0149721	347.2907078	202.2505758	1226.218194
ARHGEF1		11.63178014	12.55334557	24.5900029	11.71268557	12.55334557	8.938297105	12.81711804	9.447941291	9.713559075	12.38051995	9.579829637	11.87618857	12.90626815	14.72300241	14.32040113	12.90626815	8.456144324	13.17745628	15.24220797	12.55334557	10.55606329	7.361501205	11.23555901	10.26740718	12.12573253	9.849155307	8.6938789	10.19648502	13.73704698	11.71268557	11.3137085	10.92832205	8.6938789	8.456144324	14.02569154	8.456144324	8.938297105	8.815240927	13.92880901	14.32040113
ARHGEF10		21.55573723	17.87659421	18.37917368	23.75237713	35.75318842	21.11212657	24.08394796	20.39297004	21.55573723	14.6213032	25.63423608	23.91758798	26.90868529	20.2521055	18.25221945	18.37917368	16.91228865	22.94328397	19.29292524	20.11221399	13.8325957	11.47164198	14.2214829	20.11221399	33.12847756	18.89588258	19.42711815	17.3877578	9.646462622	13.547925	16	26.53822547	20.39297004	21.40684088	23.75237713	17.75311155	18.25221945	21.25897303	11.79415374	19.29292524
ARHGEF10L		101.1252879	86.82267696	82.13925744	91.77313587	78.24897777	91.77313587	72.50456866	90.50966799	76.10925536	89.26359465	91.13921252	99.04415959	102.5369443	96.33579183	89.88447205	78.79324245	112.9859835	99.7330662	90.50966799	82.71058116	20.39297004	24.93326655	23.58830748	28.24649588	43.11147446	27.85761803	32	22.31589866	22.94328397	28.8400148	31.12495832	39.94657756	29.04061297	71.50637684	37.53071838	27.09585	28.64080227	28.64080227	19.29292524	30.06472797
ARHGEF12		448.8221293	388.023441	321.7954239	484.3815151	401.7070581	372.2169644	369.6458741	484.3815151	354.5880238	413.0005807	484.3815151	474.4130877	337.7940252	484.3815151	448.8221293	484.3815151	421.6786008	374.8059382	552.5648571	382.6814077	537.454942	568.0995697	556.4082496	474.4130877	430.5389646	537.454942	451.9439341	471.1360771	471.1360771	508.4633577	596.3435963	439.5855035	430.5389646	519.1472537	572.0510147	474.4130877	512	519.1472537	427.5650147	544.9575334
ARHGEF16		120.2589119	130.6895521	238.8564458	104.6914635	103.9683067	100.4267645	93.70148454	94.35322991	103.2501452	120.2589119	112.2055323	135.2983092	103.9683067	116.1624519	120.2589119	124.4998333	119.4282229	127.1158394	129.7868134	119.4282229	114.5632091	171.254727	134.3637355	141.0438548	142.0248924	111.4304721	106.1529019	118.6032719	121.9376637	129.7868134	149.0858991	144.007486	101.1252879	113.7718632	154.3434019	99.7330662	126.2377862	126.2377862	113.7718632	76.10925536
ARHGEF18		97.68058937	87.42657643	72.50456866	91.77313587	102.5369443	106.8912537	103.2501452	107.6347412	91.13921252	111.4304721	95.00950852	86.82267696	106.1529019	112.9859835	91.13921252	97.68058937	109.1372661	105.4196502	96.33579183	79.89315513	294.0667789	306.5545484	292.0355113	250.7315962	176.0693527	199.4661324	164.2785149	219.7927517	212.3058037	179.7689441	227.5437264	188.7064598	177.2940119	225.9719671	237.2065438	224.4110647	227.5437264	190.019017	191.3407038	162.016844
ARHGEF19		141.0438548	126.2377862	143.0127537	129.7868134	97.00586026	159.7863103	115.3600592	140.0695938	147.0333894	163.1437603	132.5139103	133.4356174	149.0858991	167.7303557	145.0091373	109.8963759	164.2785149	115.3600592	159.7863103	132.5139103	243.8753275	302.3341213	221.3215312	238.8564458	129.7868134	148.0560875	172.4458978	178.5271893	148.0560875	195.3611787	259.5736268	213.7825074	133.4356174	206.5002904	240.5178238	238.8564458	203.6573398	149.0858991	171.254727	97.00586026
ARHGEF26		115.3600592	125.3657981	103.2501452	148.0560875	127.1158394	127.1158394	112.2055323	152.2185107	146.0177556	140.0695938	132.5139103	146.0177556	170.0717842	151.1670607	139.1020624	103.2501452	164.2785149	152.2185107	152.2185107	144.007486	221.3215312	224.4110647	229.1264182	219.7927517	206.5002904	238.8564458	219.7927517	238.8564458	248.9996665	257.7806208	254.2316788	192.6715837	184.822937	203.6573398	212.3058037	233.9408513	215.2694823	235.5680386	304.4370214	178.5271893
ARHGEF3		113.7718632	73.00887782	51.98415337	79.89315513	117.7840193	93.70148454	125.3657981	120.2589119	132.5139103	88.64700596	134.3637355	54.56863307	124.4998333	103.9683067	105.4196502	126.2377862	130.6895521	142.0248924	85.62736351	106.1529019	218.2745323	172.4458978	188.7064598	290.0182746	250.7315962	229.1264182	227.5437264	240.5178238	225.9719671	216.7668	242.1907576	254.2316788	238.8564458	184.822937	216.7668	247.2797002	272.4787667	230.7201184	194.0117205	349.7063057
ARHGEF37		32.89964245	46.52712055	72.50456866	36.50443891	31.55944654	46.20573426	30.69645182	42.81368175	45.254834	49.8665331	42.22425314	49.8665331	57.68002961	46.20573426	52.70982511	46.20573426	59.30163596	48.16789592	46.52712055	41.93258892	72.00374302	80.44885597	70.52192742	72.00374302	63.55791971	85.62736351	76.10925536	76.6386371	67.18186775	95.67035191	108.3834	60.54768939	52.70982511	71.50637684	97.00586026	88.64700596	85.62736351	58.08122594	62.24991663	56.49299176
ARHGEF38		162.016844	188.7064598	113.7718632	188.7064598	140.0695938	168.8970126	113.7718632	127.1158394	122.7858073	102.5369443	106.8912537	159.7863103	150.1228735	162.016844	162.016844	117.7840193	213.7825074	166.5717575	121.9376637	119.4282229	178.5271893	259.5736268	209.382927	256	266.8712348	187.4029691	210.8393004	218.2745323	134.3637355	127.1158394	248.9996665	238.8564458	147.0333894	181.019336	227.5437264	216.7668	306.5545484	200.8535291	148.0560875	158.6825856
ARHGEF39		78.24897777	62.24991663	49.52207979	66.25695513	75.58353033	79.89315513	72.00374302	54.19169999	27.6651914	48.16789592	55.3303828	64	41.93258892	71.01244621	68.11969168	54.56863307	40.22442798	38.58585049	53.81737058	47.17661495	28.05138308	22.627417	18.37917368	18.25221945	20.39297004	28.8400148	37.01402188	20.82146969	19.15965927	18.37917368	22.31589866	19.42711815	53.44562684	33.12847756	32.2225776	21.11212657	12.46663327	43.41133848	14.6213032	54.19169999
ARHGEF4		17.63048185	21.70566924	22.31589866	23.42537114	16.67945217	24.42014734	22.00866909	17.02992292	12.38051995	19.56224444	19.8353232	21.55573723	19.02731384	21.85664411	19.69831061	22.00866909	17.75311155	21.85664411	17.26765178	13.36140671	17.50869922	20.2521055	19.02731384	14.12324794	25.63423608	17.50869922	12.12573253	11.95879399	16.44982123	20.96629446	16.79546694	16.67945217	16	15.03236399	19.29292524	19.42711815	21.85664411	20.96629446	16.1112888	18.00093576
ARHGEF6		138.1412143	134.3637355	120.2589119	149.0858991	168.8970126	116.1624519	184.822937	146.0177556	139.1020624	96.33579183	195.3611787	128.8903104	117.7840193	145.0091373	151.1670607	176.0693527	131.5985698	165.4211623	117.7840193	133.4356174	111.4304721	105.4196502	127.1158394	140.0695938	222.8609442	159.7863103	137.1870032	118.6032719	126.2377862	103.2501452	129.7868134	170.0717842	158.6825856	121.9376637	141.0438548	125.3657981	170.0717842	167.7303557	76.6386371	354.5880238
ARHGEF7		140.0695938	97.68058937	56.49299176	106.1529019	127.1158394	119.4282229	120.2589119	128.8903104	97.00586026	99.04415959	99.04415959	111.4304721	132.5139103	128	123.6398501	105.4196502	142.0248924	115.3600592	91.13921252	103.2501452	126.2377862	128.8903104	131.5985698	125.3657981	165.4211623	122.7858073	99.04415959	130.6895521	95.67035191	99.04415959	121.9376637	136.2393834	153.2772742	135.2983092	143.0127537	109.1372661	136.2393834	129.7868134	85.62736351	121.0953788
ARHGEF9		46.85074227	81.57188015	37.79176517	51.98415337	67.6491546	38.8542363	38.31931855	49.8665331	32	30.2738447	54.56863307	54.56863307	45.254834	37.01402188	49.1800058	44.32350298	31.34144952	51.62507259	30.2738447	38.8542363	30.90996253	19.69831061	36.00187151	26.53822547	68.5935016	42.22425314	35.26096371	29.24260641	44.01733818	23.10286713	23.91758798	41.06962872	32.2225776	34.2967508	35.26096371	27.6651914	31.55944654	44.94223602	25.45716748	36.00187151
ARID1B		445.7218884	308.6868039	243.8753275	382.6814077	477.7128917	388.023441	481.0356476	421.6786008	272.4787667	306.5545484	424.6116075	382.6814077	276.2824285	458.2528363	401.7070581	442.6430624	367.0925435	330.8423246	388.023441	257.7806208	342.509454	315.1729698	335.4607114	310.8338904	401.7070581	347.2907078	298.1717981	290.0182746	243.8753275	315.1729698	357.0543786	362.038672	312.9959111	302.3341213	377.4129196	321.7954239	342.509454	340.1435684	227.5437264	508.4633577
ARID2		183.5462717	129.7868134	80.44885597	187.4029691	199.4661324	182.278425	200.8535291	202.2505758	164.2785149	188.7064598	183.5462717	152.2185107	174.8531529	181.019336	198.0883192	177.2940119	192.6715837	162.016844	196.7200232	160.8977119	230.7201184	184.822937	206.5002904	221.3215312	254.2316788	209.382927	213.7825074	207.9366135	190.019017	245.5716145	210.8393004	230.7201184	218.2745323	225.9719671	218.2745323	240.5178238	233.9408513	221.3215312	187.4029691	257.7806208
ARID3B		72.50456866	86.82267696	60.54768939	64.4451552	78.79324245	81.00842201	90.50966799	73.00887782	60.96883187	56.88593159	82.13925744	61.39290364	64.4451552	72.50456866	61.81992505	73.00887782	94.35322991	85.0358921	75.06143675	69.5510312	76.6386371	122.7858073	71.50637684	97.68058937	94.35322991	78.79324245	79.3412928	90.50966799	60.12945595	95.67035191	115.3600592	95.00950852	75.06143675	86.82267696	107.6347412	106.1529019	106.8912537	85.62736351	66.71780869	86.22294892
ARID4A		192.6715837	155.4169452	94.35322991	156.4979555	190.019017	179.7689441	181.019336	182.278425	160.8977119	187.4029691	188.7064598	143.0127537	194.0117205	181.019336	179.7689441	186.1084822	195.3611787	198.0883192	182.278425	152.2185107	174.8531529	149.0858991	158.6825856	164.2785149	202.2505758	144.007486	151.1670607	154.3434019	162.016844	160.8977119	184.822937	174.8531529	173.6453539	176.0693527	183.5462717	145.0091373	171.254727	181.019336	151.1670607	274.3740064
ARID4B		172.4458978	160.8977119	124.4998333	165.4211623	212.3058037	178.5271893	191.3407038	167.7303557	183.5462717	171.254727	196.7200232	151.1670607	212.3058037	183.5462717	177.2940119	177.2940119	213.7825074	232.3249038	194.0117205	190.019017	232.3249038	248.9996665	202.2505758	218.2745323	263.1971396	206.5002904	219.7927517	207.9366135	215.2694823	210.8393004	229.1264182	274.3740064	221.3215312	243.8753275	257.7806208	252.4755724	263.1971396	235.5680386	202.2505758	254.2316788
ARID5A		124.4998333	233.9408513	199.4661324	109.1372661	111.4304721	116.1624519	102.5369443	106.1529019	91.13921252	116.1624519	199.4661324	120.2589119	85.0358921	124.4998333	121.9376637	103.2501452	95.00950852	117.7840193	86.22294892	108.3834	61.39290364	93.05424111	96.33579183	64.4451552	110.6607656	72.00374302	69.07060714	81.57188015	75.58353033	67.6491546	84.44850629	85.62736351	91.13921252	58.89200964	92.41146851	59.71411146	72.50456866	78.24897777	73.00887782	147.0333894
ARID5B		164.2785149	118.6032719	86.22294892	123.6398501	219.7927517	167.7303557	188.7064598	173.6453539	126.2377862	127.1158394	174.8531529	153.2772742	122.7858073	176.0693527	171.254727	192.6715837	164.2785149	130.6895521	145.0091373	112.9859835	265.0278205	245.5716145	288.0149721	182.278425	227.5437264	202.2505758	190.019017	176.0693527	144.007486	215.2694823	233.9408513	218.2745323	182.278425	205.0738887	247.2797002	205.0738887	216.7668	181.019336	224.4110647	177.2940119
ARIH1		328.5570298	268.727471	263.1971396	418.765854	427.5650147	407.3146797	439.5855035	487.750655	410.1477773	413.0005807	427.5650147	407.3146797	377.4129196	382.6814077	390.7223575	369.6458741	415.8732269	333.143515	451.9439341	364.5568501	352.1387054	294.0667789	398.9322648	304.4370214	276.2824285	333.143515	312.9959111	340.1435684	294.0667789	333.143515	328.5570298	274.3740064	401.7070581	401.7070581	302.3341213	354.5880238	310.8338904	328.5570298	284.0497848	474.4130877
ARIH2		82.13925744	104.6914635	96.33579183	86.22294892	95.67035191	74.54294953	71.01244621	73.51669472	79.89315513	80.44885597	70.03479688	95.67035191	76.10925536	86.82267696	83.28587875	80.44885597	88.64700596	69.07060714	83.28587875	85.0358921	75.58353033	96.33579183	75.58353033	78.79324245	83.28587875	85.62736351	78.79324245	74.02804377	79.89315513	77.17170097	86.22294892	63.11889309	103.9683067	80.44885597	74.02804377	79.3412928	66.25695513	77.17170097	73.00887782	75.58353033
ARL1		173.6453539	183.5462717	121.9376637	179.7689441	191.3407038	156.4979555	162.016844	181.019336	206.5002904	200.8535291	195.3611787	181.019336	172.4458978	182.278425	194.0117205	171.254727	160.8977119	173.6453539	165.4211623	218.2745323	177.2940119	157.5864849	167.7303557	137.1870032	156.4979555	191.3407038	167.7303557	183.5462717	207.9366135	172.4458978	165.4211623	143.0127537	187.4029691	152.2185107	150.1228735	162.016844	139.1020624	207.9366135	174.8531529	196.7200232
ARL10		25.63423608	35.75318842	42.51794605	27.6651914	28.4429658	34.7755156	27.28431654	28.24649588	23.10286713	30.90996253	31.34144952	29.24260641	23.58830748	26.72281342	28.8400148	36.00187151	26.72281342	27.47409397	36.25228433	34.7755156	29.04061297	30.06472797	34.53530357	24.25146506	34.05984584	30.48441594	31.34144952	20.96629446	40.78594007	26.53822547	29.44600482	28.24649588	24.7610399	23.91758798	28.05138308	26.90868529	22.627417	23.26356028	38.58585049	24.7610399
ARL11		32.44670335	38.05462768	61.39290364	32	22.94328397	28.4429658	22.31589866	21.40684088	22.94328397	18.25221945	25.45716748	39.94657756	18.00093576	28.8400148	35.01739844	31.34144952	27.47409397	29.24260641	34.2967508	29.04061297	24.08394796	29.85705573	24.25146506	22.78480313	26.90868529	27.09585	27.85761803	16.44982123	26.72281342	29.24260641	25.28132198	20.82146969	19.8353232	24.08394796	24.42014734	20.2521055	19.02731384	25.8125363	29.85705573	21.85664411
ARL13A		38.58585049	50.91433496	79.89315513	47.83517596	35.50622311	40.50421101	35.75318842	30.69645182	42.22425314	36.50443891	44.32350298	44.94223602	36.50443891	34.7755156	37.27147477	43.71328822	43.41133848	41.64293937	47.50475426	40.78594007	49.1800058	49.1800058	45.56960626	41.06962872	42.81368175	44.63179732	44.94223602	47.50475426	42.81368175	48.50293013	38.8542363	42.81368175	29.85705573	40.50421101	49.52207979	43.41133848	39.39662123	42.81368175	62.24991663	31.12495832
ARL13B		73.00887782	61.39290364	41.06962872	67.18186775	90.50966799	73.51669472	93.05424111	78.79324245	74.02804377	81.57188015	65.34477605	76.10925536	91.13921252	70.52192742	68.5935016	64.4451552	79.89315513	85.62736351	45.88656794	65.79928491	57.28160454	29.24260641	66.71780869	80.44885597	103.2501452	63.55791971	68.11969168	64.4451552	49.8665331	60.96883187	53.81737058	93.05424111	91.13921252	72.50456866	57.68002961	60.54768939	85.0358921	70.03479688	44.94223602	76.10925536
ARL14EP		76.10925536	82.13925744	43.41133848	65.34477605	88.64700596	74.02804377	76.10925536	76.6386371	83.86517785	85.0358921	70.03479688	76.6386371	96.33579183	75.06143675	74.54294953	61.81992505	81.57188015	74.02804377	58.08122594	79.3412928	89.26359465	93.05424111	85.62736351	119.4282229	101.8286699	95.67035191	81.00842201	91.77313587	83.28587875	95.00950852	77.7084726	95.00950852	98.3600116	97.68058937	70.03479688	102.5369443	107.6347412	72.50456866	74.02804377	92.41146851
ARL15		171.254727	245.5716145	85.0358921	176.0693527	243.8753275	145.0091373	174.8531529	167.7303557	206.5002904	159.7863103	209.382927	171.254727	261.3791042	199.4661324	206.5002904	196.7200232	215.2694823	274.3740064	144.007486	181.019336	173.6453539	238.8564458	215.2694823	270.5966184	451.9439341	254.2316788	192.6715837	245.5716145	229.1264182	218.2745323	243.8753275	362.038672	207.9366135	240.5178238	270.5966184	252.4755724	364.5568501	212.3058037	286.0255073	203.6573398
ARL16		37.27147477	32.89964245	45.254834	30.06472797	33.8245773	29.24260641	23.10286713	23.42537114	23.26356028	31.34144952	29.04061297	25.99207668	25.99207668	23.26356028	24.7610399	33.35890435	23.42537114	29.04061297	30.90996253	28.05138308	29.04061297	24.7610399	21.25897303	24.25146506	34.05984584	22.00866909	27.28431654	24.25146506	24.42014734	27.47409397	33.35890435	28.24649588	20.11221399	20.67764529	30.2738447	29.04061297	24.25146506	27.47409397	37.01402188	29.65081798
ARL3		111.4304721	115.3600592	62.24991663	125.3657981	121.9376637	102.5369443	88.64700596	91.13921252	81.57188015	85.62736351	107.6347412	108.3834	101.1252879	89.88447205	98.3600116	115.3600592	86.22294892	93.70148454	79.89315513	91.13921252	39.6706464	38.8542363	43.11147446	48.50293013	54.56863307	51.62507259	47.83517596	38.8542363	44.01733818	37.27147477	45.56960626	64.4451552	58.48521281	69.07060714	50.56264396	49.52207979	48.84029469	56.88593159	44.32350298	68.11969168
ARL4A		288.0149721	474.4130877	252.4755724	265.0278205	259.5736268	259.5736268	222.8609442	257.7806208	298.1717981	270.5966184	250.7315962	304.4370214	330.8423246	282.0877097	312.9959111	300.245747	294.0667789	352.1387054	280.1391875	302.3341213	300.245747	240.5178238	187.4029691	270.5966184	326.2875206	388.023441	330.8423246	282.0877097	359.5378882	298.1717981	300.245747	276.2824285	274.3740064	282.0877097	304.4370214	278.2041248	321.7954239	328.5570298	390.7223575	224.4110647
ARL4C		37.27147477	64	80.44885597	48.16789592	49.52207979	41.06962872	35.75318842	36.50443891	45.56960626	36.00187151	49.1800058	47.50475426	38.31931855	42.81368175	41.06962872	53.81737058	45.88656794	53.44562684	40.50421101	41.64293937	35.50622311	47.83517596	40.78594007	30.48441594	45.88656794	32.89964245	35.75318842	39.12448889	37.01402188	31.12495832	40.78594007	38.58585049	37.53071838	35.01739844	37.53071838	34.53530357	38.58585049	40.22442798	45.88656794	43.41133848
ARL5A		191.3407038	206.5002904	198.0883192	216.7668	198.0883192	224.4110647	198.0883192	224.4110647	222.8609442	198.0883192	191.3407038	219.7927517	243.8753275	213.7825074	221.3215312	222.8609442	218.2745323	229.1264182	209.382927	218.2745323	128	166.5717575	142.0248924	191.3407038	136.2393834	190.019017	182.278425	186.1084822	164.2785149	174.8531529	182.278425	179.7689441	235.5680386	174.8531529	165.4211623	195.3611787	179.7689441	156.4979555	178.5271893	165.4211623
ARL5B		76.6386371	83.28587875	38.58585049	71.01244621	87.42657643	78.79324245	90.50966799	95.00950852	98.3600116	87.42657643	62.68289905	101.1252879	84.44850629	85.62736351	99.04415959	89.88447205	95.67035191	78.24897777	68.5935016	103.9683067	69.07060714	62.68289905	82.13925744	64.89340671	59.30163596	62.24991663	68.11969168	45.254834	65.79928491	50.56264396	42.22425314	71.01244621	63.11889309	55.3303828	44.01733818	58.48521281	43.11147446	71.01244621	62.68289905	67.18186775
ARL6IP4		245.5716145	294.0667789	292.0355113	272.4787667	232.3249038	229.1264182	270.5966184	263.1971396	261.3791042	247.2797002	240.5178238	276.2824285	254.2316788	192.6715837	212.3058037	272.4787667	276.2824285	319.5726205	266.8712348	265.0278205	263.1971396	276.2824285	243.8753275	265.0278205	306.5545484	238.8564458	263.1971396	294.0667789	216.7668	296.1121751	286.0255073	319.5726205	210.8393004	256	270.5966184	259.5736268	274.3740064	243.8753275	288.0149721	257.7806208
ARL6IP5		130.6895521	142.0248924	91.13921252	149.0858991	158.6825856	227.5437264	222.8609442	203.6573398	205.0738887	270.5966184	210.8393004	178.5271893	187.4029691	186.1084822	195.3611787	191.3407038	200.8535291	155.4169452	165.4211623	243.8753275	272.4787667	259.5736268	229.1264182	213.7825074	187.4029691	257.7806208	272.4787667	265.0278205	261.3791042	286.0255073	212.3058037	216.7668	257.7806208	229.1264182	184.822937	240.5178238	212.3058037	182.278425	218.2745323	284.0497848
ARL8A		142.0248924	143.0127537	151.1670607	146.0177556	135.2983092	131.5985698	134.3637355	124.4998333	144.007486	121.9376637	148.0560875	143.0127537	139.1020624	144.007486	158.6825856	141.0438548	142.0248924	151.1670607	128.8903104	183.5462717	101.8286699	137.1870032	122.7858073	119.4282229	146.0177556	117.7840193	106.8912537	116.9704256	111.4304721	103.2501452	134.3637355	123.6398501	126.2377862	125.3657981	113.7718632	109.8963759	136.2393834	131.5985698	101.8286699	147.0333894
ARL8B		202.2505758	181.019336	145.0091373	227.5437264	203.6573398	245.5716145	203.6573398	235.5680386	240.5178238	232.3249038	179.7689441	209.382927	261.3791042	210.8393004	205.0738887	195.3611787	245.5716145	207.9366135	266.8712348	213.7825074	190.019017	128	183.5462717	181.019336	168.8970126	196.7200232	178.5271893	203.6573398	207.9366135	195.3611787	176.0693527	167.7303557	212.3058037	212.3058037	181.019336	212.3058037	207.9366135	181.019336	215.2694823	191.3407038
ARL8BL		13.17745628	14.72300241	16.56423878	17.3877578	17.3877578	18.89588258	10.48314723	10.33882265	16.1112888	21.40684088	16.44982123	13.26911273	15.24220797	19.97328878	11.95879399	17.26765178	12.72858374	17.3877578	16.56423878	19.8353232	10.55606329	8.168097006	10.62948651	12.46663327	13.8325957	9.713559075	9.986644391	9.646462622	18.37917368	10.19648502	13.36140671	20.82146969	8.938297105	11.39240156	8.876555777	13.547925	15.03236399	12.90626815	9.646462622	13.36140671
ARL9		34.53530357	35.50622311	41.93258892	31.34144952	31.12495832	27.28431654	30.48441594	32.44670335	40.22442798	31.77895985	30.06472797	31.12495832	48.84029469	32.2225776	33.12847756	27.6651914	46.52712055	67.18186775	33.12847756	43.71328822	31.55944654	33.35890435	32.67238802	50.21338227	33.12847756	41.06962872	33.12847756	44.01733818	32.2225776	42.81368175	44.32350298	43.41133848	39.12448889	35.50622311	38.31931855	38.58585049	40.78594007	30.48441594	37.01402188	34.7755156
ARMC1		75.58353033	68.5935016	63.55791971	72.50456866	94.35322991	92.41146851	90.50966799	95.67035191	88.64700596	86.82267696	73.00887782	85.0358921	119.4282229	82.71058116	80.44885597	79.89315513	96.33579183	96.33579183	62.68289905	104.6914635	105.4196502	119.4282229	89.88447205	143.0127537	109.8963759	95.00950852	98.3600116	115.3600592	63.55791971	123.6398501	135.2983092	163.1437603	128.8903104	99.7330662	112.2055323	119.4282229	92.41146851	100.4267645	80.44885597	99.04415959
ARMC10		16.1112888	8.456144324	10.55606329	9.579829637	15.56247916	20.82146969	16.22335168	19.15965927	15.56247916	21.55573723	15.24220797	21.70566924	17.75311155	13.45434264	14.72300241	16.91228865	19.02731384	15.34822591	13.8325957	14.02569154	13.64215827	9.317868692	16.1112888	16.33619401	14.6213032	17.50869922	16.79546694	17.63048185	17.3877578	12.29500145	18.00093576	12.29500145	11.39240156	14.82540899	15.03236399	16.1112888	11.71268557	16.56423878	13.64215827	12.38051995
ARMC2		11.39240156	9.781122222	9.849155307	7.781239579	8.456144324	7.944739963	9.579829637	7.412704495	7.889861636	7.310651602	8.397733469	8	8.397733469	9.646462622	9.063071082	11.47164198	8.5741877	8.5741877	8.6938789	11.71268557	9.253505471	11.79415374	7.889861636	9.986644391	7.516181994	7.944739963	8.5741877	8.111675838	8.339726087	9.317868692	7.944739963	8.0556444	7.835362381	7.516181994	6.276672783	9.063071082	8.5741877	9.986644391	9.579829637	9.781122222
ARMC3		5.617779503	6.147500725	9.253505471	5.775716782	5.502167273	6.105036836	5.656854249	5.735820992	5.169411323	5.938094283	5.938094283	5.617779503	8.876555777	6.147500725	6.147500725	6.105036836	5.815890069	6.062866266	7.210003701	5.241573615	5.351710219	7.012845771	6.868523492	6.105036836	6.147500725	6.588728138	5.979396995	5.241573615	8.339726087	6.147500725	7.835362381	5.856342784	4.112455307	5.578974665	6.821079134	5.775716782	5.617779503	5.388934307	7.160200567	4.658934346
ARMC4		5.351710219	6.062866266	12.72858374	7.012845771	6.190259974	5.241573615	5.775716782	5.540437872	6.105036836	5.979396995	5.540437872	7.568461174	6.408559021	5.735820992	7.260153243	6.634556367	5.502167273	6.320330495	5.696200782	5.979396995	6.147500725	8.282119391	5.656854249	5.42641731	7.160200567	5.979396995	7.06162397	6.02098699	7.310651602	5.617779503	6.408559021	5.241573615	6.453134074	5.578974665	7.110741449	7.361501205	5.815890069	6.320330495	10.056107	5.735820992
ARMC6		106.8912537	121.9376637	115.3600592	142.0248924	114.5632091	99.04415959	89.26359465	116.1624519	102.5369443	108.3834	120.2589119	112.2055323	107.6347412	103.9683067	104.6914635	97.00586026	89.26359465	92.41146851	103.9683067	114.5632091	114.5632091	103.9683067	104.6914635	101.1252879	61.39290364	106.1529019	106.1529019	110.6607656	114.5632091	86.82267696	102.5369443	91.13921252	125.3657981	101.8286699	99.7330662	98.3600116	85.0358921	107.6347412	100.4267645	101.1252879
ARMC7		50.56264396	44.94223602	44.94223602	48.50293013	56.88593159	72.50456866	65.79928491	89.26359465	81.00842201	102.5369443	74.54294953	69.07060714	66.25695513	76.6386371	68.5935016	43.71328822	57.68002961	38.31931855	63.11889309	62.68289905	60.54768939	48.16789592	63.55791971	46.52712055	44.63179732	60.12945595	60.54768939	54.19169999	63.11889309	41.64293937	65.34477605	49.8665331	82.71058116	69.07060714	49.8665331	53.07645093	49.52207979	46.20573426	39.12448889	50.91433496
ARMC8		99.04415959	91.13921252	50.56264396	106.1529019	105.4196502	109.8963759	89.88447205	111.4304721	112.9859835	108.3834	82.71058116	106.1529019	134.3637355	106.1529019	101.8286699	93.05424111	112.2055323	100.4267645	98.3600116	109.8963759	94.35322991	103.9683067	104.6914635	137.1870032	112.9859835	89.26359465	97.00586026	95.00950852	90.50966799	104.6914635	109.1372661	117.7840193	114.5632091	116.1624519	95.00950852	103.2501452	108.3834	93.05424111	99.04415959	103.2501452
ARMC9		23.10286713	25.28132198	22.31589866	19.42711815	24.08394796	22.31589866	19.29292524	19.02731384	21.40684088	22.94328397	20.96629446	20.11221399	27.85761803	22.00866909	26.17286587	22.47111801	22.78480313	22.78480313	17.87659421	26.35491255	22.94328397	36.75834736	24.25146506	30.2738447	34.05984584	26.53822547	29.44600482	25.63423608	25.63423608	48.16789592	35.75318842	28.4429658	38.58585049	28.64080227	34.7755156	27.47409397	32.44670335	27.47409397	15.34822591	30.06472797
ARNT		259.5736268	219.7927517	282.0877097	242.1907576	250.7315962	245.5716145	298.1717981	254.2316788	196.7200232	203.6573398	292.0355113	263.1971396	179.7689441	250.7315962	250.7315962	252.4755724	203.6573398	256	230.7201184	196.7200232	259.5736268	294.0667789	272.4787667	202.2505758	256	248.9996665	215.2694823	186.1084822	209.382927	209.382927	265.0278205	233.9408513	216.7668	216.7668	250.7315962	215.2694823	212.3058037	252.4755724	191.3407038	300.245747
ARNT2		36.50443891	72.00374302	42.22425314	36.25228433	32	26.90868529	28.8400148	36.00187151	27.85761803	31.12495832	35.75318842	44.01733818	28.64080227	31.34144952	37.79176517	35.50622311	20.67764529	20.82146969	27.85761803	27.28431654	15.03236399	17.3877578	16.67945217	14.32040113	14.82540899	16.67945217	12.29500145	14.52030649	14.52030649	17.1483754	16.33619401	18.12614216	20.53481436	24.93326655	16.56423878	15.67072476	12.55334557	16.56423878	18.89588258	37.27147477
ARNTL		89.26359465	105.4196502	47.17661495	97.68058937	119.4282229	95.00950852	146.0177556	109.1372661	111.4304721	103.9683067	116.9704256	96.33579183	147.0333894	118.6032719	130.6895521	85.62736351	100.4267645	113.7718632	74.02804377	110.6607656	163.1437603	164.2785149	218.2745323	202.2505758	158.6825856	129.7868134	153.2772742	184.822937	127.1158394	203.6573398	221.3215312	176.0693527	224.4110647	149.0858991	157.5864849	196.7200232	121.0953788	155.4169452	150.1228735	188.7064598
ARNTL2		97.68058937	70.03479688	58.08122594	78.24897777	95.00950852	115.3600592	111.4304721	121.9376637	125.3657981	130.6895521	74.54294953	99.7330662	124.4998333	91.77313587	95.00950852	76.6386371	162.016844	131.5985698	106.1529019	130.6895521	79.3412928	46.85074227	60.54768939	97.68058937	105.4196502	83.86517785	115.3600592	155.4169452	81.00842201	152.2185107	85.62736351	109.1372661	91.13921252	109.1372661	76.10925536	120.2589119	124.4998333	97.00586026	125.3657981	99.04415959
ARPC1A		418.765854	374.8059382	245.5716145	418.765854	388.023441	494.5594004	374.8059382	494.5594004	568.0995697	526.3942792	421.6786008	467.8817025	471.1360771	491.1432291	477.7128917	374.8059382	464.6498075	337.7940252	533.7424696	484.3815151	501.4631924	436.5490646	522.7582084	407.3146797	238.8564458	519.1472537	433.5335999	481.0356476	537.454942	404.5011517	445.7218884	352.1387054	596.3435963	572.0510147	436.5490646	504.9511447	380.0380341	436.5490646	413.0005807	319.5726205
ARPC2L		820.2955547	724.0773439	625.9918222	885.2861249	885.2861249	849.2232149	891.4437768	910.1749055	837.531708	781.444715	897.6442586	781.444715	744.4339289	955.4257833	948.8261754	786.8800928	776.0468821	803.4141162	942.2721542	855.1300295	739.2917481	600.491494	734.185087	617.3736078	634.7303424	885.2861249	770.6863347	754.8258393	831.7464539	526.3942792	719.0757764	608.8740429	873.0981292	765.3628153	634.7303424	675.5880503	776.0468821	809.0023033	724.0773439	1152.059888
ARPC3		369.6458741	382.6814077	286.0255073	372.2169644	357.0543786	421.6786008	326.2875206	404.5011517	576.0299442	448.8221293	380.0380341	404.5011517	548.7480128	385.3431673	385.3431673	398.9322648	448.8221293	501.4631924	410.1477773	580.0365493	324.0336881	362.038672	357.0543786	494.5594004	396.1766383	415.8732269	464.6498075	484.3815151	576.0299442	407.3146797	354.5880238	398.9322648	512	445.7218884	349.7063057	418.765854	415.8732269	442.6430624	548.7480128	430.5389646
ARPC5		1448.154688	1089.915067	855.1300295	1458.2274	1468.370174	1584.706553	1499.223753	1652.002323	1488.867858	1573.760186	1530.725631	1287.181696	1428.217514	1418.352095	1438.151553	1488.867858	1458.2274	1269.460685	1807.775736	1562.88943	1038.294507	968.7630302	1152.059888	1105.129714	843.3572017	1296.134752	1305.150082	1112.816499	1097.496026	1082.386474	855.1300295	982.2864582	1488.867858	1438.151553	989.1188008	1217.748086	1136.199139	1260.691879	910.1749055	1686.714403
ARPC5L		121.9376637	127.1158394	116.9704256	145.0091373	149.0858991	105.4196502	83.28587875	112.9859835	106.1529019	88.64700596	88.64700596	130.6895521	147.0333894	101.1252879	115.3600592	83.28587875	113.7718632	92.41146851	114.5632091	106.8912537	82.13925744	103.9683067	95.00950852	98.3600116	110.6607656	73.00887782	89.88447205	88.64700596	85.0358921	87.42657643	90.50966799	95.67035191	109.8963759	98.3600116	77.7084726	82.13925744	85.0358921	83.86517785	110.6607656	84.44850629
ARPP21		26.53822547	38.31931855	16.56423878	22.94328397	23.26356028	28.64080227	28.4429658	24.7610399	20.53481436	23.91758798	35.50622311	25.99207668	21.40684088	22.47111801	23.75237713	29.44600482	26.35491255	33.35890435	20.67764529	21.55573723	27.85761803	29.04061297	36.75834736	36.50443891	76.10925536	31.77895985	30.06472797	42.81368175	26.35491255	21.85664411	26.53822547	54.94818793	28.64080227	27.28431654	41.93258892	44.32350298	50.91433496	41.64293937	30.48441594	39.12448889
ARR3		16.22335168	20.53481436	41.35529058	18.25221945	19.29292524	17.63048185	20.82146969	12.12573253	14.6213032	25.45716748	17.87659421	18.50701094	20.39297004	16.67945217	16.67945217	20.67764529	15.24220797	17.75311155	22.47111801	21.11212657	18.63573738	23.58830748	21.70566924	19.97328878	21.85664411	20.39297004	19.97328878	15.34822591	25.99207668	25.99207668	20.96629446	15.13692235	14.12324794	16.91228865	24.7610399	18.76535919	25.28132198	20.2521055	31.55944654	18.50701094
ARRDC1		212.3058037	206.5002904	152.2185107	184.822937	152.2185107	272.4787667	198.0883192	261.3791042	196.7200232	216.7668	205.0738887	235.5680386	143.0127537	227.5437264	250.7315962	162.016844	198.0883192	171.254727	198.0883192	181.019336	222.8609442	227.5437264	200.8535291	99.04415959	85.62736351	148.0560875	89.26359465	198.0883192	159.7863103	88.03467636	139.1020624	100.4267645	198.0883192	173.6453539	147.0333894	164.2785149	106.1529019	139.1020624	123.6398501	171.254727
ARRDC2		59.71411146	85.62736351	112.9859835	54.56863307	45.56960626	55.71523605	60.96883187	50.56264396	54.94818793	67.6491546	63.11889309	54.94818793	54.94818793	54.56863307	50.91433496	60.12945595	50.56264396	65.34477605	50.56264396	53.81737058	47.83517596	56.10276616	48.50293013	48.16789592	65.34477605	60.12945595	56.88593159	52.70982511	35.50622311	50.21338227	55.3303828	59.71411146	44.94223602	44.94223602	54.94818793	41.35529058	57.68002961	51.98415337	60.96883187	46.20573426
ARRDC3		276.2824285	464.6498075	134.3637355	235.5680386	442.6430624	357.0543786	374.8059382	349.7063057	326.2875206	317.3651712	321.7954239	276.2824285	286.0255073	337.7940252	359.5378882	312.9959111	340.1435684	315.1729698	254.2316788	261.3791042	335.4607114	357.0543786	268.727471	256	396.1766383	324.0336881	302.3341213	308.6868039	252.4755724	203.6573398	257.7806208	321.7954239	292.0355113	372.2169644	306.5545484	357.0543786	369.6458741	312.9959111	181.019336	347.2907078
ARRDC4		91.13921252	116.9704256	69.07060714	111.4304721	142.0248924	154.3434019	187.4029691	152.2185107	135.2983092	159.7863103	104.6914635	127.1158394	132.5139103	151.1670607	143.0127537	139.1020624	162.016844	138.1412143	166.5717575	142.0248924	219.7927517	141.0438548	106.8912537	171.254727	140.0695938	215.2694823	152.2185107	149.0858991	145.0091373	194.0117205	196.7200232	165.4211623	125.3657981	165.4211623	174.8531529	182.278425	216.7668	150.1228735	146.0177556	160.8977119
ARSA		61.81992505	55.3303828	50.91433496	56.49299176	64	81.00842201	77.17170097	60.96883187	48.84029469	60.96883187	68.11969168	54.94818793	30.69645182	66.71780869	69.07060714	53.81737058	44.01733818	56.88593159	56.10276616	46.85074227	72.00374302	68.5935016	67.6491546	37.01402188	49.8665331	52.34573175	47.83517596	43.41133848	50.91433496	42.22425314	59.30163596	53.07645093	51.98415337	45.254834	51.98415337	41.64293937	52.70982511	51.26847217	48.16789592	58.08122594
ARSB		81.57188015	76.10925536	61.81992505	93.05424111	72.00374302	126.2377862	101.8286699	111.4304721	130.6895521	159.7863103	82.13925744	91.77313587	119.4282229	104.6914635	93.70148454	92.41146851	97.68058937	87.42657643	112.2055323	115.3600592	151.1670607	97.00586026	160.8977119	139.1020624	74.54294953	115.3600592	138.1412143	139.1020624	121.9376637	146.0177556	116.1624519	120.2589119	122.7858073	140.0695938	130.6895521	143.0127537	103.2501452	93.70148454	155.4169452	112.9859835
ARSD		10.33882265	16.44982123	12.99603834	10.70342044	9.18958684	13.92880901	13.26911273	12.12573253	9.579829637	9.9176616	8.6938789	10.12605275	11.00433455	13.45434264	11.15794933	15.45498126	12.21007367	11.55143356	12.04197398	11.08087574	11.39240156	15.67072476	9.849155307	13.73704698	11.71268557	9.986644391	11.55143356	11.87618857	9.000467878	8.876555777	11.79415374	13.17745628	9.000467878	11.08087574	10.33882265	11.00433455	11.63178014	12.29500145	11.71268557	9.51365692
ARSE		4.9588308	6.588728138	7.160200567	4.856779538	4.993322196	4.658934346	5.098242509	3.91768119	3.944930818	4.691339797	5.241573615	5.502167273	5.938094283	5.502167273	5.578974665	5.278031643	5.028053498	4.723970646	6.276672783	5.314743256	5.028053498	5.502167273	4.856779538	3.706352248	4.789914818	4.531535541	5.502167273	5.205367422	7.310651602	5.169411323	5.775716782	4.723970646	4.500233939	4.59479342	6.36429187	4.691339797	6.02098699	6.190259974	6.680703355	4.75682846
ARSG		60.96883187	66.25695513	74.54294953	68.11969168	53.07645093	48.16789592	55.3303828	51.98415337	52.34573175	49.1800058	54.56863307	56.49299176	47.50475426	50.56264396	55.71523605	64.89340671	51.62507259	50.21338227	69.07060714	48.50293013	67.6491546	68.11969168	71.50637684	62.68289905	65.79928491	69.5510312	57.68002961	51.62507259	69.5510312	70.52192742	68.5935016	80.44885597	56.10276616	51.26847217	72.00374302	60.12945595	73.51669472	58.48521281	60.54768939	55.3303828
ARSH		35.26096371	67.18186775	20.11221399	38.58585049	56.10276616	33.59093388	95.00950852	42.22425314	28.4429658	43.41133848	74.54294953	46.85074227	51.62507259	35.26096371	46.52712055	48.50293013	37.79176517	39.12448889	25.8125363	41.93258892	11.63178014	9.781122222	11.00433455	12.29500145	29.65081798	15.24220797	19.69831061	17.50869922	13.92880901	13.36140671	9.579829637	28.4429658	16.22335168	31.34144952	15.77972327	14.6213032	19.02731384	19.8353232	10.77786861	19.42711815
ARSI		42.81368175	35.01739844	50.56264396	32	38.8542363	20.11221399	31.55944654	29.65081798	20.39297004	34.05984584	34.53530357	47.83517596	31.77895985	32.2225776	28.4429658	26.35491255	27.85761803	24.93326655	30.2738447	20.96629446	19.15965927	22.627417	14.4200074	13.64215827	23.26356028	23.26356028	13.547925	21.25897303	22.16175149	19.02731384	21.70566924	14.52030649	23.26356028	16.22335168	17.02992292	20.53481436	17.26765178	19.42711815	27.85761803	34.05984584
ARSJ		52.34573175	41.64293937	25.28132198	49.1800058	63.55791971	56.10276616	59.71411146	59.71411146	61.81992505	52.70982511	74.02804377	37.01402188	69.5510312	60.96883187	49.1800058	47.17661495	53.81737058	56.10276616	65.34477605	48.50293013	30.69645182	20.39297004	30.69645182	36.00187151	49.52207979	29.65081798	44.63179732	36.25228433	41.06962872	39.12448889	25.99207668	47.17661495	34.53530357	54.56863307	38.58585049	40.22442798	48.50293013	38.8542363	29.44600482	47.17661495
ARSK		41.93258892	37.27147477	23.75237713	40.50421101	43.41133848	49.1800058	47.83517596	41.35529058	44.63179732	47.17661495	43.71328822	30.90996253	61.81992505	40.22442798	41.35529058	40.78594007	51.26847217	39.6706464	39.12448889	54.94818793	44.32350298	42.81368175	35.75318842	47.83517596	37.79176517	44.32350298	53.07645093	56.10276616	51.98415337	53.44562684	47.50475426	56.10276616	51.26847217	51.26847217	41.35529058	45.88656794	40.78594007	44.94223602	49.8665331	58.89200964
ART1		40.50421101	38.31931855	68.5935016	41.35529058	46.20573426	38.58585049	51.62507259	32.89964245	38.58585049	36.00187151	48.50293013	51.62507259	46.52712055	37.01402188	43.71328822	49.1800058	43.71328822	49.1800058	44.01733818	44.63179732	55.3303828	112.9859835	59.30163596	137.1870032	58.89200964	101.1252879	142.0248924	158.6825856	102.5369443	63.11889309	108.3834	119.4282229	82.71058116	79.3412928	97.00586026	114.5632091	66.25695513	120.2589119	160.8977119	38.31931855
ART4		11.87618857	12.21007367	20.53481436	11.71268557	7.674112955	9.18958684	8.111675838	8.111675838	10.41073484	12.21007367	10.62948651	8.815240927	9.781122222	9.126109727	9.646462622	10.33882265	8.397733469	9.51365692	11.87618857	10.62948651	9.447941291	11.23555901	10.33882265	10.12605275	9.382679594	7.568461174	11.3137085	9.986644391	9.849155307	8.168097006	9.646462622	9.382679594	7.160200567	9.447941291	8.938297105	8.938297105	10.48314723	9.646462622	10.92832205	9.126109727
ART7B		62.68289905	67.6491546	152.2185107	54.19169999	68.5935016	57.68002961	58.08122594	50.56264396	62.68289905	47.17661495	46.52712055	69.07060714	56.10276616	88.03467636	69.07060714	71.01244621	86.82267696	73.00887782	64	67.6491546	57.28160454	83.86517785	60.96883187	81.00842201	74.02804377	70.52192742	93.05424111	77.17170097	88.64700596	79.3412928	76.6386371	56.88593159	58.08122594	52.34573175	81.00842201	68.5935016	79.3412928	78.79324245	107.6347412	42.81368175
ART7C		21.70566924	23.26356028	45.56960626	23.10286713	24.7610399	33.59093388	49.52207979	21.70566924	26.17286587	22.31589866	40.50421101	25.99207668	11.39240156	19.02731384	15.45498126	31.55944654	18.00093576	26.72281342	35.26096371	24.08394796	25.45716748	34.05984584	28.05138308	20.39297004	40.50421101	33.35890435	58.89200964	37.01402188	33.12847756	21.55573723	27.6651914	24.25146506	35.75318842	27.28431654	34.7755156	33.35890435	28.8400148	38.58585049	37.79176517	24.08394796
ARV1		38.8542363	36.25228433	33.8245773	44.63179732	41.64293937	47.50475426	38.58585049	45.254834	55.3303828	60.54768939	41.64293937	31.77895985	63.11889309	43.71328822	48.50293013	44.01733818	57.68002961	47.50475426	53.07645093	55.3303828	70.03479688	57.68002961	53.81737058	70.03479688	43.41133848	46.20573426	58.89200964	65.79928491	47.17661495	60.54768939	59.71411146	62.24991663	60.12945595	66.25695513	60.54768939	66.71780869	56.88593159	47.50475426	58.48521281	52.34573175
ARVCF		151.1670607	198.0883192	104.6914635	159.7863103	207.9366135	110.6607656	164.2785149	166.5717575	114.5632091	128	192.6715837	157.5864849	131.5985698	144.007486	150.1228735	165.4211623	95.00950852	130.6895521	127.1158394	117.7840193	56.49299176	31.77895985	75.06143675	65.34477605	116.9704256	70.03479688	73.51669472	51.62507259	59.71411146	53.07645093	34.05984584	100.4267645	87.42657643	87.42657643	54.19169999	51.62507259	78.24897777	95.00950852	41.06962872	114.5632091
AS3MT		65.79928491	59.30163596	79.89315513	60.96883187	58.89200964	93.05424111	56.49299176	46.20573426	48.50293013	61.39290364	67.18186775	71.50637684	60.54768939	55.3303828	60.96883187	78.79324245	64	89.88447205	64.89340671	50.21338227	58.48521281	50.91433496	58.08122594	62.68289905	49.8665331	53.81737058	69.5510312	61.39290364	60.12945595	47.83517596	56.49299176	68.5935016	57.28160454	46.85074227	53.44562684	56.10276616	58.08122594	76.6386371	71.50637684	42.81368175
ASAH1		330.8423246	252.4755724	206.5002904	407.3146797	427.5650147	421.6786008	461.4402369	388.023441	382.6814077	393.4400464	407.3146797	354.5880238	401.7070581	407.3146797	369.6458741	319.5726205	319.5726205	292.0355113	404.5011517	319.5726205	552.5648571	439.5855035	572.0510147	359.5378882	364.5568501	410.1477773	367.0925435	380.0380341	461.4402369	448.8221293	385.3431673	410.1477773	464.6498075	439.5855035	418.765854	410.1477773	310.8338904	401.7070581	427.5650147	410.1477773
ASAH2		28.24649588	29.65081798	35.50622311	25.28132198	21.55573723	23.26356028	25.63423608	24.08394796	42.81368175	27.47409397	24.42014734	17.1483754	34.53530357	23.42537114	23.91758798	23.10286713	33.35890435	22.00866909	31.12495832	26.90868529	849.2232149	786.8800928	760.0760682	484.3815151	178.5271893	552.5648571	321.7954239	494.5594004	670.9214228	471.1360771	689.7835914	317.3651712	296.1121751	484.3815151	501.4631924	604.6682427	548.7480128	357.0543786	666.28703	20.67764529
ASAP1		81.00842201	106.8912537	55.3303828	95.00950852	128.8903104	116.9704256	128	146.0177556	151.1670607	124.4998333	112.2055323	114.5632091	172.4458978	110.6607656	136.2393834	139.1020624	172.4458978	144.007486	114.5632091	121.9376637	50.56264396	44.32350298	56.49299176	61.39290364	125.3657981	70.03479688	58.48521281	67.18186775	58.89200964	35.26096371	50.91433496	80.44885597	79.89315513	113.7718632	63.55791971	60.12945595	89.26359465	66.71780869	46.20573426	147.0333894
ASAP2		163.1437603	121.0953788	70.03479688	139.1020624	173.6453539	182.278425	192.6715837	198.0883192	131.5985698	159.7863103	128.8903104	173.6453539	147.0333894	206.5002904	156.4979555	111.4304721	164.2785149	95.00950852	163.1437603	139.1020624	484.3815151	333.143515	382.6814077	302.3341213	179.7689441	278.2041248	261.3791042	321.7954239	328.5570298	369.6458741	337.7940252	274.3740064	296.1121751	294.0667789	326.2875206	390.7223575	342.509454	270.5966184	342.509454	229.1264182
ASB1		121.9376637	90.50966799	79.3412928	108.3834	112.9859835	108.3834	103.2501452	97.00586026	102.5369443	99.04415959	114.5632091	106.8912537	89.88447205	109.1372661	98.3600116	114.5632091	99.04415959	116.9704256	121.9376637	77.17170097	88.64700596	98.3600116	84.44850629	83.28587875	94.35322991	86.22294892	83.86517785	79.89315513	93.70148454	102.5369443	99.04415959	107.6347412	84.44850629	99.04415959	85.0358921	86.82267696	88.03467636	89.88447205	105.4196502	90.50966799
ASB10		15.77972327	20.53481436	32.89964245	15.56247916	13.26911273	15.24220797	16.67945217	12.81711804	13.73704698	13.64215827	16.91228865	13.17745628	10.85283462	15.45498126	12.72858374	21.55573723	17.87659421	14.12324794	18.50701094	15.13692235	15.03236399	17.63048185	15.03236399	11.47164198	14.6213032	14.32040113	13.8325957	16.1112888	15.03236399	16.33619401	17.1483754	13.92880901	12.29500145	11.3137085	18.50701094	12.99603834	13.08643294	18.76535919	20.82146969	15.03236399
ASB11		12.72858374	14.02569154	19.97328878	15.67072476	8.456144324	13.8325957	10.26740718	8.51496146	13.45434264	13.45434264	11.39240156	12.46663327	12.55334557	9.9176616	11.95879399	12.72858374	12.64066099	10.26740718	17.02992292	12.21007367	12.81711804	15.77972327	14.32040113	11.39240156	14.02569154	11.63178014	11.71268557	10.92832205	11.95879399	14.92852786	13.547925	14.2214829	11.23555901	12.64066099	13.547925	11.55143356	11.87618857	11.39240156	15.03236399	10.19648502
ASB12		26.72281342	23.58830748	45.254834	20.67764529	25.28132198	20.39297004	24.08394796	20.67764529	22.00866909	22.16175149	21.55573723	27.09585	28.4429658	20.96629446	28.4429658	20.82146969	19.8353232	31.12495832	44.63179732	29.65081798	25.63423608	41.06962872	24.93326655	24.7610399	20.11221399	26.35491255	25.45716748	25.63423608	30.69645182	28.4429658	30.2738447	25.28132198	23.58830748	18.37917368	27.47409397	24.7610399	22.47111801	30.2738447	28.05138308	24.08394796
ASB13		53.44562684	56.10276616	74.02804377	48.84029469	50.21338227	46.52712055	50.21338227	49.52207979	60.96883187	47.17661495	60.54768939	69.07060714	66.25695513	53.81737058	70.03479688	59.30163596	65.79928491	62.24991663	53.44562684	63.55791971	50.56264396	39.39662123	51.26847217	53.44562684	74.54294953	51.98415337	56.49299176	44.94223602	47.17661495	51.62507259	59.71411146	61.81992505	69.5510312	50.21338227	50.91433496	60.54768939	53.81737058	50.21338227	44.94223602	41.93258892
ASB14		10.33882265	12.90626815	6.821079134	7.781239579	10.26740718	11.08087574	10.70342044	9.713559075	12.12573253	9.253505471	7.835362381	9.849155307	9.713559075	7.944739963	8.224910613	9.986644391	14.02569154	11.15794933	11.47164198	10.41073484	9.447941291	9.579829637	9.781122222	13.36140671	14.82540899	10.85283462	8.5741877	11.55143356	10.85283462	9.51365692	12.46663327	12.29500145	13.547925	10.85283462	9.063071082	9.849155307	9.063071082	10.12605275	7.781239579	17.63048185
ASB15		6.634556367	6.498019171	11.00433455	8.339726087	8.51496146	6.727171322	7.674112955	6.773962499	6.727171322	7.621103984	9.382679594	8.938297105	8.6938789	8.111675838	6.453134074	6.453134074	6.588728138	8.282119391	9.317868692	8.6938789	7.674112955	10.19648502	7.361501205	7.210003701	6.588728138	8.5741877	8	7.621103984	7.727490631	8.815240927	7.835362381	7.361501205	6.634556367	7.310651602	7.835362381	8.6938789	7.674112955	7.110741449	7.835362381	7.012845771
ASB18		26.35491255	34.2967508	49.8665331	25.8125363	23.42537114	23.58830748	22.78480313	22.78480313	23.91758798	27.85761803	26.17286587	30.06472797	23.58830748	24.7610399	26.90868529	28.05138308	22.16175149	32.44670335	34.53530357	32.2225776	24.08394796	29.44600482	27.09585	28.24649588	28.24649588	26.35491255	30.2738447	20.11221399	25.10669113	30.48441594	29.04061297	29.44600482	21.25897303	25.45716748	26.35491255	30.69645182	35.01739844	28.05138308	30.90996253	26.53822547
ASB2		59.30163596	46.52712055	33.59093388	73.51669472	67.6491546	55.71523605	67.6491546	62.24991663	58.08122594	43.71328822	85.62736351	44.63179732	64.4451552	64.4451552	65.34477605	64.4451552	60.12945595	71.50637684	57.68002961	51.98415337	72.50456866	88.64700596	77.17170097	109.1372661	128	88.03467636	84.44850629	85.62736351	91.13921252	81.00842201	96.33579183	104.6914635	128.8903104	86.82267696	101.1252879	101.1252879	109.1372661	88.64700596	72.00374302	109.1372661
ASB3		23.26356028	29.24260641	22.31589866	28.8400148	29.24260641	32.44670335	28.4429658	24.5900029	24.5900029	28.64080227	27.28431654	28.8400148	28.24649588	20.82146969	20.96629446	19.15965927	25.99207668	25.28132198	22.47111801	30.48441594	31.77895985	21.70566924	17.02992292	26.72281342	23.75237713	26.35491255	22.47111801	30.2738447	19.15965927	35.26096371	27.47409397	25.8125363	26.90868529	20.96629446	21.40684088	27.09585	25.99207668	21.25897303	21.11212657	26.35491255
ASB4		5.314743256	6.91629785	10.85283462	5.540437872	5.351710219	6.680703355	4.856779538	5.540437872	6.190259974	5.696200782	7.412704495	5.897076869	4.823231311	6.02098699	6.773962499	6.320330495	6.727171322	5.169411323	5.979396995	5.735820992	6.773962499	6.276672783	5.388934307	5.13370359	6.320330495	6.727171322	8.339726087	5.169411323	5.696200782	6.105036836	7.674112955	7.06162397	6.964404506	5.540437872	6.91629785	5.775716782	7.464263932	8.339726087	8	6.91629785
ASB5		20.67764529	22.94328397	24.7610399	18.63573738	21.25897303	21.11212657	29.04061297	27.28431654	29.85705573	25.99207668	21.85664411	20.53481436	25.45716748	20.11221399	26.35491255	18.76535919	25.99207668	23.58830748	21.40684088	23.26356028	45.56960626	24.5900029	26.35491255	39.39662123	22.00866909	36.25228433	46.20573426	41.93258892	40.22442798	37.53071838	26.72281342	23.91758798	51.98415337	37.27147477	40.22442798	39.94657756	32	20.96629446	32.44670335	23.26356028
ASB6		83.86517785	88.03467636	109.8963759	82.71058116	75.06143675	82.71058116	82.13925744	71.01244621	81.57188015	93.05424111	95.00950852	88.03467636	83.28587875	79.89315513	85.62736351	70.52192742	91.77313587	91.13921252	82.13925744	83.86517785	101.1252879	121.0953788	114.5632091	103.9683067	91.77313587	76.6386371	91.13921252	90.50966799	88.03467636	104.6914635	102.5369443	95.00950852	89.26359465	81.57188015	114.5632091	81.57188015	95.67035191	86.22294892	95.67035191	75.58353033
ASB7		30.48441594	39.94657756	21.85664411	32.2225776	35.75318842	42.51794605	38.05462768	43.41133848	27.6651914	30.69645182	43.71328822	41.64293937	43.11147446	37.53071838	31.55944654	37.01402188	42.51794605	44.63179732	28.4429658	44.01733818	47.83517596	58.08122594	44.01733818	59.30163596	54.56863307	44.32350298	50.21338227	60.12945595	33.35890435	47.17661495	60.12945595	54.94818793	43.71328822	48.16789592	44.01733818	59.30163596	57.28160454	38.05462768	69.5510312	37.27147477
ASB9		27.28431654	33.12847756	46.85074227	27.28431654	26.35491255	22.94328397	32.44670335	21.70566924	26.90868529	21.70566924	29.24260641	25.45716748	23.75237713	23.58830748	24.93326655	27.09585	32.2225776	30.06472797	27.09585	25.99207668	25.8125363	28.4429658	27.47409397	26.17286587	31.12495832	23.91758798	32.44670335	29.65081798	26.53822547	27.85761803	30.06472797	25.10669113	20.11221399	26.72281342	27.85761803	26.17286587	29.65081798	27.47409397	32	28.8400148
ASCC1		76.10925536	67.6491546	92.41146851	61.81992505	57.28160454	51.26847217	51.62507259	44.01733818	53.44562684	44.32350298	62.24991663	55.71523605	53.81737058	49.8665331	58.08122594	63.11889309	57.28160454	58.08122594	52.70982511	60.54768939	45.88656794	65.34477605	49.52207979	57.68002961	63.55791971	55.3303828	50.56264396	50.91433496	70.03479688	51.62507259	55.71523605	54.94818793	51.98415337	50.21338227	59.30163596	45.56960626	75.06143675	59.30163596	44.01733818	55.71523605
ASCC2		97.00586026	95.67035191	93.05424111	78.79324245	83.86517785	79.89315513	72.00374302	91.13921252	65.79928491	74.54294953	83.86517785	95.00950852	71.01244621	79.3412928	82.13925744	70.52192742	93.70148454	68.11969168	85.0358921	82.71058116	83.28587875	99.04415959	76.6386371	96.33579183	95.00950852	73.51669472	78.24897777	79.3412928	64.89340671	88.03467636	90.50966799	84.44850629	107.6347412	86.22294892	93.05424111	82.13925744	86.82267696	76.10925536	53.44562684	101.8286699
ASCC3		131.5985698	101.8286699	59.30163596	140.0695938	133.4356174	141.0438548	124.4998333	149.0858991	159.7863103	152.2185107	108.3834	128.8903104	157.5864849	135.2983092	114.5632091	124.4998333	143.0127537	103.9683067	143.0127537	152.2185107	146.0177556	128.8903104	146.0177556	190.019017	122.7858073	122.7858073	146.0177556	171.254727	124.4998333	171.254727	129.7868134	133.4356174	149.0858991	156.4979555	137.1870032	171.254727	147.0333894	137.1870032	117.7840193	148.0560875
ASCL3		25.10669113	51.26847217	19.69831061	33.12847756	26.35491255	22.31589866	26.53822547	24.42014734	41.64293937	22.00866909	17.1483754	25.28132198	50.91433496	24.25146506	28.4429658	35.01739844	43.41133848	37.01402188	22.78480313	31.55944654	34.05984584	104.6914635	36.00187151	79.3412928	78.79324245	20.82146969	39.94657756	43.41133848	24.7610399	36.00187151	54.56863307	64.89340671	38.58585049	40.22442798	44.01733818	61.39290364	54.19169999	29.85705573	20.82146969	23.42537114
ASCL4		32.2225776	27.85761803	46.85074227	24.25146506	25.45716748	26.17286587	40.22442798	19.8353232	21.25897303	26.53822547	31.77895985	25.8125363	24.08394796	25.10669113	22.627417	24.93326655	26.90868529	30.69645182	32.44670335	31.34144952	26.90868529	22.627417	27.6651914	19.56224444	24.42014734	25.28132198	32.44670335	31.77895985	27.6651914	23.75237713	24.25146506	14.32040113	29.85705573	22.31589866	27.09585	25.28132198	25.8125363	25.99207668	26.17286587	27.85761803
ASF1A		99.04415959	65.34477605	51.98415337	103.9683067	147.0333894	129.7868134	125.3657981	131.5985698	113.7718632	106.1529019	90.50966799	95.00950852	138.1412143	97.68058937	90.50966799	105.4196502	109.1372661	109.1372661	109.1372661	125.3657981	76.6386371	59.71411146	70.52192742	76.10925536	56.10276616	101.8286699	87.42657643	81.00842201	65.79928491	81.00842201	60.12945595	65.34477605	109.8963759	89.26359465	71.01244621	89.88447205	68.5935016	93.05424111	74.54294953	112.9859835
ASH1L		270.5966184	247.2797002	235.5680386	278.2041248	292.0355113	256	280.1391875	304.4370214	227.5437264	205.0738887	280.1391875	278.2041248	210.8393004	308.6868039	286.0255073	292.0355113	290.0182746	243.8753275	294.0667789	210.8393004	284.0497848	280.1391875	335.4607114	300.245747	390.7223575	298.1717981	257.7806208	265.0278205	240.5178238	290.0182746	359.5378882	349.7063057	284.0497848	280.1391875	393.4400464	276.2824285	302.3341213	380.0380341	190.019017	326.2875206
ASH2L		155.4169452	139.1020624	109.1372661	149.0858991	165.4211623	134.3637355	129.7868134	162.016844	130.6895521	122.7858073	171.254727	157.5864849	146.0177556	151.1670607	154.3434019	151.1670607	137.1870032	153.2772742	147.0333894	144.007486	167.7303557	160.8977119	165.4211623	156.4979555	198.0883192	173.6453539	151.1670607	117.7840193	168.8970126	117.7840193	171.254727	170.0717842	187.4029691	124.4998333	188.7064598	142.0248924	144.007486	155.4169452	139.1020624	135.2983092
ASIC2		6.190259974	7.012845771	8.282119391	7.06162397	5.815890069	5.856342784	5.775716782	5.897076869	6.727171322	7.781239579	8.168097006	7.310651602	5.656854249	6.588728138	6.498019171	7.012845771	7.412704495	9.781122222	7.621103984	8.51496146	6.91629785	8.0556444	6.498019171	6.543216468	7.944739963	5.502167273	6.408559021	5.775716782	8.456144324	6.02098699	6.680703355	6.498019171	6.147500725	6.105036836	7.110741449	6.02098699	7.012845771	6.964404506	7.944739963	5.098242509
ASIC5		4.823231311	8.815240927	9.126109727	5.617779503	6.105036836	6.773962499	7.06162397	7.464263932	6.36429187	5.979396995	6.964404506	9.781122222	8.6938789	8	6.543216468	8.397733469	6.147500725	7.516181994	8	6.190259974	22.31589866	15.34822591	21.85664411	14.52030649	8.5741877	7.889861636	9.382679594	9.18958684	7.835362381	7.889861636	11.23555901	12.38051995	8.876555777	8.876555777	7.361501205	8.938297105	11.79415374	8.876555777	10.55606329	9.000467878
ASIP		5.388934307	4.823231311	7.06162397	5.617779503	6.727171322	6.105036836	5.314743256	5.856342784	5.656854249	6.588728138	4.9588308	5.241573615	6.773962499	6.02098699	6.36429187	6.868523492	5.938094283	5.856342784	8.282119391	10.12605275	4.626752736	5.979396995	5.351710219	5.13370359	4.9588308	5.775716782	5.897076869	4.59479342	6.773962499	6.190259974	5.464161027	4.890561111	6.276672783	4.500233939	6.543216468	5.314743256	6.588728138	4.316912946	6.773962499	5.278031643
ASL1		9.447941291	12.12573253	12.12573253	7.568461174	6.453134074	8.282119391	8.6938789	10.12605275	8.397733469	8.75434961	12.55334557	11.55143356	10.12605275	7.464263932	13.547925	9.317868692	10.92832205	10.48314723	7.781239579	10.26740718	10.41073484	9.382679594	8.75434961	7.06162397	8.456144324	5.314743256	10.77786861	10.85283462	11.47164198	9.51365692	10.77786861	5.775716782	6.821079134	6.634556367	8.282119391	8.168097006	8.168097006	9.000467878	11.87618857	7.889861636
ASL2		81.00842201	109.8963759	130.6895521	122.7858073	99.7330662	127.1158394	98.3600116	118.6032719	141.0438548	124.4998333	106.8912537	76.10925536	69.07060714	133.4356174	107.6347412	98.3600116	165.4211623	77.7084726	117.7840193	133.4356174	32	51.62507259	26.90868529	39.39662123	28.4429658	26.35491255	39.6706464	24.08394796	44.01733818	21.11212657	39.39662123	32.67238802	55.71523605	44.01733818	19.15965927	32.44670335	28.64080227	35.50622311	29.24260641	57.68002961
ASMT		6.276672783	7.361501205	7.727490631	6.543216468	6.36429187	6.773962499	6.062866266	5.735820992	6.498019171	9.18958684	7.160200567	5.656854249	7.781239579	7.781239579	7.412704495	6.543216468	9.253505471	7.781239579	8.111675838	7.944739963	6.680703355	7.160200567	6.498019171	6.498019171	5.815890069	6.868523492	8	6.634556367	9.253505471	7.412704495	6.408559021	6.964404506	6.964404506	5.897076869	6.276672783	6.105036836	7.361501205	7.516181994	6.680703355	6.105036836
ASMTL		47.50475426	45.56960626	33.12847756	40.78594007	44.94223602	53.44562684	47.83517596	46.85074227	37.53071838	52.70982511	42.81368175	42.81368175	57.28160454	39.6706464	43.11147446	46.52712055	49.1800058	45.56960626	32	44.94223602	59.30163596	35.50622311	35.75318842	44.63179732	54.94818793	47.50475426	59.71411146	60.54768939	50.56264396	57.28160454	44.32350298	53.44562684	62.24991663	54.19169999	44.94223602	57.68002961	69.07060714	51.62507259	47.17661495	54.56863307
ASNS		247.2797002	364.5568501	141.0438548	268.727471	266.8712348	235.5680386	256	227.5437264	227.5437264	252.4755724	254.2316788	263.1971396	248.9996665	229.1264182	232.3249038	179.7689441	306.5545484	242.1907576	198.0883192	352.1387054	121.9376637	240.5178238	160.8977119	164.2785149	124.4998333	150.1228735	188.7064598	183.5462717	171.254727	186.1084822	139.1020624	130.6895521	237.2065438	177.2940119	109.8963759	165.4211623	150.1228735	256	137.1870032	284.0497848
ASNSD1		24.42014734	28.05138308	20.67764529	24.08394796	28.05138308	25.8125363	25.28132198	21.55573723	32.44670335	25.63423608	23.75237713	30.48441594	32.67238802	26.90868529	22.78480313	26.17286587	31.12495832	31.77895985	18.25221945	31.55944654	19.42711815	18.25221945	20.53481436	28.05138308	18.00093576	22.94328397	25.45716748	21.25897303	24.5900029	21.55573723	22.47111801	23.91758798	27.85761803	30.2738447	21.85664411	21.25897303	21.40684088	24.08394796	24.25146506	24.7610399
ASPA		15.67072476	13.26911273	12.29500145	13.45434264	17.75311155	30.69645182	42.22425314	42.22425314	36.00187151	46.52712055	24.25146506	22.00866909	25.45716748	27.6651914	19.69831061	14.6213032	38.8542363	18.37917368	26.53822547	29.24260641	41.06962872	15.88947993	41.64293937	29.44600482	22.16175149	37.27147477	79.3412928	125.3657981	64.4451552	124.4998333	33.12847756	26.17286587	33.12847756	26.90868529	17.02992292	78.79324245	100.4267645	22.16175149	29.44600482	24.42014734
ASPG		173.6453539	86.82267696	54.56863307	121.0953788	93.70148454	206.5002904	121.0953788	152.2185107	152.2185107	190.019017	111.4304721	112.9859835	151.1670607	142.0248924	112.9859835	141.0438548	181.019336	119.4282229	182.278425	198.0883192	235.5680386	151.1670607	165.4211623	147.0333894	132.5139103	144.007486	183.5462717	213.7825074	173.6453539	202.2505758	166.5717575	151.1670607	230.7201184	195.3611787	147.0333894	183.5462717	168.8970126	183.5462717	146.0177556	191.3407038
ASPHD2		19.8353232	19.15965927	25.63423608	29.85705573	16.79546694	22.78480313	19.69831061	18.63573738	27.09585	22.16175149	22.31589866	28.64080227	23.42537114	16.67945217	23.91758798	26.72281342	28.64080227	25.10669113	25.8125363	24.93326655	20.53481436	29.24260641	26.17286587	32.2225776	26.90868529	22.00866909	24.42014734	22.627417	20.82146969	40.22442798	21.70566924	29.44600482	23.75237713	21.40684088	25.63423608	30.06472797	28.4429658	19.97328878	26.53822547	20.2521055
ASPM		172.4458978	114.5632091	55.3303828	154.3434019	230.7201184	146.0177556	179.7689441	166.5717575	109.1372661	111.4304721	128	154.3434019	171.254727	176.0693527	152.2185107	178.5271893	155.4169452	124.4998333	168.8970126	127.1158394	43.41133848	46.85074227	48.16789592	41.35529058	58.08122594	68.5935016	81.57188015	46.52712055	50.91433496	59.71411146	43.41133848	48.84029469	164.2785149	101.1252879	77.7084726	47.83517596	64	120.2589119	31.55944654	176.0693527
ASPSCR1		179.7689441	124.4998333	133.4356174	187.4029691	179.7689441	155.4169452	162.016844	177.2940119	160.8977119	164.2785149	165.4211623	173.6453539	151.1670607	164.2785149	150.1228735	171.254727	151.1670607	144.007486	176.0693527	149.0858991	179.7689441	195.3611787	179.7689441	179.7689441	139.1020624	154.3434019	152.2185107	166.5717575	153.2772742	151.1670607	178.5271893	171.254727	168.8970126	165.4211623	147.0333894	170.0717842	160.8977119	154.3434019	152.2185107	150.1228735
ASRGL1		81.57188015	68.11969168	61.39290364	61.39290364	66.71780869	66.71780869	64.89340671	70.52192742	73.00887782	104.6914635	65.79928491	68.5935016	82.13925744	72.50456866	67.18186775	70.03479688	79.3412928	63.55791971	89.26359465	64.4451552	120.2589119	101.1252879	95.00950852	118.6032719	74.54294953	99.7330662	112.2055323	112.2055323	115.3600592	125.3657981	100.4267645	93.70148454	87.42657643	88.64700596	86.82267696	127.1158394	95.00950852	94.35322991	109.8963759	68.5935016
ASTE1		18.63573738	26.17286587	18.50701094	22.31589866	29.04061297	24.7610399	26.90868529	27.28431654	26.35491255	20.96629446	20.67764529	33.12847756	29.85705573	23.26356028	22.78480313	20.67764529	28.24649588	18.25221945	27.47409397	28.05138308	22.78480313	28.24649588	23.91758798	34.7755156	29.24260641	23.58830748	23.42537114	29.65081798	24.93326655	22.94328397	24.7610399	25.45716748	23.75237713	22.31589866	25.28132198	21.85664411	25.8125363	20.96629446	29.85705573	23.58830748
ASTL		7.621103984	8.5741877	14.72300241	7.210003701	6.91629785	7.210003701	6.964404506	6.964404506	6.02098699	6.02098699	8.0556444	7.210003701	7.260153243	8.51496146	7.464263932	6.964404506	9.063071082	8.0556444	6.190259974	7.727490631	6.773962499	8.111675838	8.224910613	7.110741449	7.674112955	8.224910613	8.282119391	7.674112955	9.18958684	7.06162397	7.310651602	6.408559021	6.543216468	6.821079134	7.361501205	9.781122222	6.727171322	8	7.06162397	6.105036836
ASTN1		10.056107	10.48314723	24.25146506	10.77786861	7.516181994	7.210003701	10.056107	8.168097006	8.0556444	10.19648502	9.713559075	12.04197398	10.19648502	9.253505471	10.77786861	10.41073484	9.000467878	12.90626815	10.12605275	12.38051995	11.15794933	15.03236399	8.938297105	7.012845771	10.12605275	8.876555777	10.92832205	8.224910613	9.18958684	9.9176616	10.77786861	9.646462622	6.543216468	8.456144324	9.781122222	8.397733469	10.12605275	9.51365692	16.1112888	9.849155307
ASTN2		16.22335168	14.6213032	25.8125363	18.00093576	11.63178014	12.29500145	12.21007367	13.73704698	19.02731384	20.67764529	18.50701094	15.67072476	10.77786861	15.13692235	15.24220797	20.67764529	15.24220797	17.1483754	20.2521055	14.2214829	13.17745628	13.547925	14.32040113	11.63178014	17.26765178	14.92852786	18.50701094	16.79546694	19.29292524	15.24220797	15.03236399	16.79546694	11.95879399	12.55334557	14.82540899	12.55334557	17.1483754	12.12573253	14.6213032	12.46663327
ASUN		639.145241	617.3736078	294.0667789	699.4126115	724.0773439	501.4631924	613.1090968	648.0673761	548.7480128	552.5648571	544.9575334	648.0673761	729.1137001	625.9918222	572.0510147	560.278375	584.0710225	533.7424696	648.0673761	588.1335578	515.5612416	533.7424696	548.7480128	694.5814157	427.5650147	560.278375	621.6677808	548.7480128	421.6786008	537.454942	497.9993331	526.3942792	661.6846493	630.3459396	526.3942792	580.0365493	544.9575334	501.4631924	448.8221293	608.8740429
ASXL1		68.11969168	61.81992505	80.44885597	74.02804377	68.11969168	51.26847217	56.10276616	60.96883187	54.19169999	48.84029469	74.02804377	63.11889309	59.30163596	57.68002961	72.00374302	68.5935016	51.62507259	61.39290364	53.07645093	51.26847217	46.52712055	79.89315513	53.44562684	58.48521281	74.02804377	57.28160454	52.70982511	43.71328822	52.34573175	63.55791971	71.01244621	65.34477605	65.34477605	57.28160454	64.4451552	47.17661495	63.11889309	69.5510312	51.98415337	83.86517785
ASXL2		145.0091373	136.2393834	113.7718632	146.0177556	153.2772742	99.04415959	170.0717842	128.8903104	108.3834	99.7330662	157.5864849	110.6607656	107.6347412	131.5985698	133.4356174	170.0717842	137.1870032	152.2185107	144.007486	110.6607656	142.0248924	173.6453539	154.3434019	152.2185107	179.7689441	179.7689441	151.1670607	142.0248924	138.1412143	151.1670607	198.0883192	143.0127537	147.0333894	128.8903104	191.3407038	139.1020624	168.8970126	151.1670607	122.7858073	257.7806208
ASXL3		12.99603834	24.5900029	14.12324794	17.26765178	21.25897303	12.64066099	14.4200074	15.34822591	12.04197398	8.456144324	13.547925	16.79546694	13.36140671	14.82540899	14.52030649	15.03236399	14.02569154	17.63048185	12.64066099	11.39240156	7.889861636	11.47164198	9.126109727	11.79415374	24.25146506	10.77786861	12.55334557	11.87618857	9.9176616	10.41073484	9.849155307	21.85664411	17.1483754	13.36140671	10.48314723	11.3137085	12.90626815	10.19648502	9.317868692	12.99603834
ASZ1		8.876555777	13.8325957	16.33619401	11.79415374	11.15794933	12.90626815	11.87618857	11.47164198	12.55334557	10.41073484	10.26740718	11.87618857	10.19648502	9.382679594	12.21007367	14.82540899	16.79546694	13.17745628	11.63178014	14.6213032	12.55334557	14.72300241	12.46663327	13.73704698	12.99603834	11.00433455	12.29500145	11.23555901	12.04197398	15.56247916	12.64066099	12.29500145	11.87618857	9.579829637	11.63178014	11.55143356	18.12614216	10.77786861	14.92852786	11.63178014
ATAD1		296.1121751	198.0883192	156.4979555	257.7806208	272.4787667	340.1435684	268.727471	292.0355113	243.8753275	300.245747	265.0278205	227.5437264	250.7315962	282.0877097	212.3058037	233.9408513	230.7201184	210.8393004	300.245747	265.0278205	296.1121751	192.6715837	265.0278205	229.1264182	194.0117205	272.4787667	288.0149721	294.0667789	308.6868039	278.2041248	218.2745323	198.0883192	328.5570298	272.4787667	221.3215312	265.0278205	209.382927	259.5736268	296.1121751	286.0255073
ATAD2		101.8286699	100.4267645	76.10925536	114.5632091	118.6032719	83.28587875	110.6607656	112.2055323	91.77313587	85.0358921	111.4304721	105.4196502	107.6347412	97.68058937	109.1372661	98.3600116	88.64700596	99.7330662	93.05424111	98.3600116	64	60.54768939	73.51669472	79.89315513	84.44850629	81.57188015	82.71058116	69.07060714	74.02804377	81.00842201	64.89340671	73.51669472	103.2501452	81.57188015	74.54294953	67.6491546	71.01244621	78.79324245	56.49299176	133.4356174
ATAD2B		120.2589119	101.1252879	93.70148454	114.5632091	135.2983092	127.1158394	124.4998333	118.6032719	112.9859835	96.33579183	106.8912537	109.1372661	116.1624519	116.1624519	119.4282229	122.7858073	159.7863103	166.5717575	95.67035191	121.0953788	145.0091373	158.6825856	131.5985698	206.5002904	198.0883192	136.2393834	126.2377862	181.019336	109.8963759	184.822937	184.822937	203.6573398	136.2393834	131.5985698	132.5139103	158.6825856	182.278425	138.1412143	137.1870032	196.7200232
ATAD3A		97.00586026	109.8963759	177.2940119	109.1372661	137.1870032	120.2589119	106.1529019	110.6607656	97.68058937	106.1529019	110.6607656	123.6398501	112.9859835	97.00586026	103.2501452	113.7718632	86.82267696	95.67035191	99.04415959	97.68058937	73.00887782	53.81737058	83.86517785	65.79928491	64.4451552	76.6386371	86.82267696	61.39290364	93.70148454	64.89340671	95.67035191	60.54768939	99.7330662	82.71058116	81.00842201	69.5510312	70.03479688	79.3412928	70.03479688	68.5935016
ATAD5		44.01733818	38.58585049	43.41133848	58.08122594	82.13925744	47.50475426	59.71411146	58.48521281	51.26847217	47.50475426	44.01733818	60.96883187	65.79928491	47.17661495	45.56960626	53.07645093	43.71328822	54.19169999	44.94223602	37.53071838	41.64293937	31.55944654	34.53530357	41.64293937	54.94818793	37.79176517	60.12945595	44.94223602	41.64293937	43.71328822	44.94223602	41.93258892	63.55791971	43.71328822	35.75318842	45.88656794	54.19169999	46.52712055	49.52207979	63.11889309
ATCAY		18.76535919	22.627417	57.28160454	17.50869922	18.37917368	16.33619401	19.02731384	15.34822591	18.50701094	14.6213032	18.37917368	16.1112888	14.72300241	16.79546694	20.53481436	24.5900029	17.26765178	15.88947993	26.35491255	20.53481436	22.16175149	20.39297004	20.82146969	16.91228865	16	18.25221945	16.79546694	14.6213032	23.75237713	16.33619401	19.97328878	19.02731384	16.22335168	14.12324794	17.63048185	16.22335168	16.67945217	20.11221399	23.42537114	14.6213032
ATE1		160.8977119	119.4282229	73.00887782	158.6825856	142.0248924	141.0438548	153.2772742	172.4458978	147.0333894	177.2940119	153.2772742	150.1228735	143.0127537	167.7303557	156.4979555	143.0127537	156.4979555	154.3434019	149.0858991	149.0858991	143.0127537	119.4282229	122.7858073	143.0127537	125.3657981	132.5139103	129.7868134	135.2983092	127.1158394	154.3434019	156.4979555	138.1412143	142.0248924	114.5632091	120.2589119	150.1228735	140.0695938	144.007486	99.7330662	137.1870032
ATF2		337.7940252	243.8753275	156.4979555	342.509454	312.9959111	369.6458741	372.2169644	442.6430624	319.5726205	324.0336881	349.7063057	294.0667789	278.2041248	354.5880238	326.2875206	312.9959111	304.4370214	276.2824285	369.6458741	257.7806208	424.6116075	349.7063057	439.5855035	418.765854	317.3651712	418.765854	390.7223575	385.3431673	352.1387054	415.8732269	385.3431673	367.0925435	372.2169644	407.3146797	398.9322648	372.2169644	398.9322648	415.8732269	367.0925435	436.5490646
ATF3		141.0438548	227.5437264	200.8535291	88.03467636	109.1372661	254.2316788	172.4458978	181.019336	263.1971396	280.1391875	187.4029691	174.8531529	276.2824285	166.5717575	209.382927	110.6607656	167.7303557	147.0333894	138.1412143	174.8531529	263.1971396	304.4370214	200.8535291	203.6573398	131.5985698	229.1264182	178.5271893	284.0497848	245.5716145	190.019017	347.2907078	149.0858991	407.3146797	272.4787667	192.6715837	256	154.3434019	192.6715837	302.3341213	112.9859835
ATF4		484.3815151	497.9993331	385.3431673	497.9993331	477.7128917	427.5650147	519.1472537	552.5648571	497.9993331	448.8221293	494.5594004	464.6498075	364.5568501	512	458.2528363	497.9993331	445.7218884	481.0356476	501.4631924	439.5855035	401.7070581	522.7582084	430.5389646	424.6116075	519.1472537	519.1472537	439.5855035	512	596.3435963	415.8732269	439.5855035	439.5855035	477.7128917	393.4400464	464.6498075	445.7218884	404.5011517	448.8221293	533.7424696	576.0299442
ATF6		199.4661324	160.8977119	107.6347412	191.3407038	183.5462717	202.2505758	212.3058037	206.5002904	183.5462717	192.6715837	171.254727	199.4661324	183.5462717	196.7200232	195.3611787	186.1084822	170.0717842	160.8977119	172.4458978	172.4458978	250.7315962	219.7927517	209.382927	219.7927517	196.7200232	198.0883192	200.8535291	229.1264182	149.0858991	221.3215312	218.2745323	232.3249038	200.8535291	209.382927	195.3611787	229.1264182	200.8535291	207.9366135	149.0858991	256
ATF7IP		205.0738887	150.1228735	102.5369443	225.9719671	243.8753275	248.9996665	280.1391875	238.8564458	194.0117205	168.8970126	224.4110647	174.8531529	229.1264182	218.2745323	215.2694823	235.5680386	247.2797002	237.2065438	202.2505758	178.5271893	266.8712348	294.0667789	261.3791042	294.0667789	342.509454	221.3215312	210.8393004	248.9996665	168.8970126	235.5680386	276.2824285	312.9959111	276.2824285	247.2797002	290.0182746	292.0355113	300.245747	215.2694823	195.3611787	328.5570298
ATG13		250.7315962	200.8535291	106.1529019	216.7668	192.6715837	312.9959111	280.1391875	274.3740064	237.2065438	292.0355113	240.5178238	209.382927	156.4979555	265.0278205	219.7927517	210.8393004	203.6573398	221.3215312	298.1717981	200.8535291	265.0278205	326.2875206	300.245747	219.7927517	176.0693527	232.3249038	206.5002904	257.7806208	209.382927	243.8753275	237.2065438	222.8609442	198.0883192	240.5178238	225.9719671	237.2065438	210.8393004	215.2694823	190.019017	263.1971396
ATG14		60.12945595	63.11889309	56.10276616	58.48521281	62.68289905	58.48521281	58.89200964	71.50637684	71.01244621	49.1800058	62.24991663	70.52192742	72.00374302	63.55791971	52.34573175	59.30163596	72.50456866	60.96883187	47.17661495	69.07060714	71.01244621	79.89315513	68.11969168	77.17170097	73.00887782	63.11889309	71.50637684	65.79928491	67.6491546	71.01244621	84.44850629	72.50456866	62.24991663	69.07060714	63.11889309	67.6491546	63.11889309	59.30163596	55.71523605	58.89200964
ATG16L1		87.42657643	90.50966799	61.81992505	96.33579183	94.35322991	86.22294892	86.82267696	92.41146851	93.70148454	70.52192742	95.00950852	99.04415959	99.7330662	82.13925744	89.26359465	77.7084726	85.62736351	72.00374302	79.3412928	91.13921252	97.00586026	94.35322991	92.41146851	127.1158394	99.7330662	82.71058116	103.9683067	93.05424111	79.3412928	95.67035191	125.3657981	105.4196502	98.3600116	97.68058937	116.9704256	86.22294892	101.1252879	97.68058937	70.03479688	88.03467636
ATG2B		126.2377862	94.35322991	51.98415337	128.8903104	123.6398501	141.0438548	125.3657981	147.0333894	137.1870032	155.4169452	120.2589119	110.6607656	160.8977119	129.7868134	131.5985698	122.7858073	157.5864849	125.3657981	148.0560875	139.1020624	145.0091373	164.2785149	150.1228735	191.3407038	148.0560875	139.1020624	151.1670607	160.8977119	124.4998333	173.6453539	146.0177556	151.1670607	146.0177556	160.8977119	146.0177556	153.2772742	146.0177556	130.6895521	134.3637355	142.0248924
ATG3		156.4979555	116.9704256	97.00586026	147.0333894	187.4029691	158.6825856	163.1437603	163.1437603	167.7303557	149.0858991	132.5139103	145.0091373	179.7689441	152.2185107	163.1437603	150.1228735	157.5864849	181.019336	146.0177556	156.4979555	154.3434019	105.4196502	149.0858991	157.5864849	139.1020624	176.0693527	191.3407038	157.5864849	166.5717575	152.2185107	146.0177556	141.0438548	212.3058037	155.4169452	147.0333894	137.1870032	182.278425	167.7303557	140.0695938	170.0717842
ATG4A		183.5462717	188.7064598	156.4979555	177.2940119	187.4029691	174.8531529	178.5271893	190.019017	186.1084822	168.8970126	183.5462717	188.7064598	181.019336	187.4029691	174.8531529	162.016844	172.4458978	209.382927	143.0127537	176.0693527	173.6453539	171.254727	153.2772742	206.5002904	181.019336	154.3434019	156.4979555	183.5462717	165.4211623	174.8531529	172.4458978	248.9996665	182.278425	163.1437603	166.5717575	200.8535291	202.2505758	171.254727	182.278425	225.9719671
ATG4B		99.04415959	93.70148454	60.54768939	86.22294892	91.77313587	91.77313587	86.82267696	101.1252879	106.1529019	116.1624519	94.35322991	89.26359465	111.4304721	111.4304721	108.3834	93.05424111	93.05424111	91.77313587	109.8963759	91.77313587	92.41146851	99.04415959	89.88447205	91.77313587	73.00887782	66.71780869	78.79324245	69.5510312	83.28587875	103.9683067	85.0358921	81.00842201	92.41146851	95.67035191	73.00887782	88.03467636	92.41146851	80.44885597	75.58353033	75.06143675
ATG4C		71.50637684	51.98415337	30.06472797	72.00374302	81.00842201	78.79324245	74.02804377	72.00374302	76.6386371	87.42657643	56.49299176	77.17170097	80.44885597	75.06143675	65.79928491	63.11889309	65.79928491	70.03479688	82.13925744	80.44885597	86.82267696	67.18186775	79.3412928	89.88447205	66.71780869	59.71411146	72.00374302	104.6914635	90.50966799	88.64700596	74.54294953	77.17170097	73.00887782	85.0358921	79.89315513	81.57188015	77.17170097	73.00887782	61.81992505	74.02804377
ATG5		99.7330662	86.82267696	51.62507259	91.77313587	116.1624519	121.0953788	121.0953788	107.6347412	116.1624519	114.5632091	77.7084726	108.3834	153.2772742	99.7330662	92.41146851	92.41146851	107.6347412	99.04415959	109.8963759	107.6347412	137.1870032	108.3834	106.1529019	133.4356174	121.0953788	98.3600116	122.7858073	141.0438548	85.0358921	147.0333894	103.2501452	121.9376637	121.0953788	136.2393834	102.5369443	153.2772742	116.9704256	118.6032719	131.5985698	109.8963759
ATG7		97.68058937	86.22294892	86.82267696	101.1252879	95.67035191	82.13925744	97.68058937	83.28587875	84.44850629	115.3600592	89.26359465	105.4196502	110.6607656	102.5369443	91.77313587	112.2055323	112.9859835	97.68058937	106.8912537	108.3834	101.1252879	93.05424111	93.70148454	98.3600116	83.86517785	82.71058116	101.1252879	85.62736351	76.10925536	109.1372661	79.3412928	109.1372661	90.50966799	95.67035191	93.05424111	95.00950852	106.1529019	88.03467636	87.42657643	81.00842201
ATG9A		39.39662123	59.71411146	75.58353033	50.91433496	42.22425314	67.6491546	51.98415337	61.81992505	55.71523605	60.12945595	63.55791971	59.30163596	50.56264396	56.88593159	51.62507259	38.31931855	45.56960626	33.35890435	63.11889309	47.83517596	71.01244621	89.88447205	81.57188015	63.55791971	44.63179732	73.51669472	43.71328822	55.71523605	76.6386371	72.00374302	77.7084726	58.48521281	63.11889309	65.79928491	85.0358921	59.71411146	51.62507259	51.26847217	64	49.8665331
[truncated: 11,030 more rows]
